# Supplementary material for: Lead generation of UPPS inhibitors targeting MRSA: Using 3D-QSAR pharmacophore modeling, virtual screening, molecular docking, and molecular dynamic simulations
Source: BMC Chem. 2024 Jan 20;18(1):14. doi: 10.1186/s13065-023-01110-1 (PMC10800075; doi:10.1186/s13065-023-01110-1)
Supplement: Supplementary file 2 — Additional file 2. Data sheets of the graphs presented in Figures 5, 6, 10, 11 & 12. [file 13065_2023_1110_MOESM2_ESM.xls]

## Sheet: Fischer's cost
cost	random1	random2	random3	random4	random5	random6	random7	random8	random9	random10	random11	random12	random13	random14	random15	random16	random17	random18	random19
140.872	222.79	172.945	199.453	257.005	187.259	211.081	233.821	237.873	202.091	183.638	187.063	196.821	209.208	180.644	155.557	229.665	225.277	228.37	219.609
148.201	270.466	257.954	201.709	264.883	189.807	254.454	236.313	259.447	229.916	234.33	216.185	227.766	215.239	211.93	159.407	236.001	230.205	258	221.431
159.58	270.753	262.79	226.104	265.798	194.606	285.996	251.279	260.248	252.878	235.159	234.413	231.484	215.51	219.285	175.693	249.302	281.234	258.103	237.659
163.686	273.472	264.553	226.33	269.517	197.927	288.89	252.898	269.805	254.357	235.542	239.253	234.971	222.567	227.167	181.834	265.495	282.349	264.992	249.998
167.976	276.73	266.284	232.177	270.766	199.221	294.513	279.047	273.165	262.094	238.87	239.477	236.378	224.05	245.425	201.024	266.037	290.635	266.129	251.369
183.64	278.53	268.119	242.54	271.482	203.228	295.518	281.152	277.442	269.446	239.918	239.621	238.888	227.599	249.167	210.33	272.793	290.973	266.255	252.144
187.008	281.139	270.662	242.968	271.545	226.206	299.739	285.845	278.908	269.686	241.536	245.149	238.923	229.361	249.497	211.3	275.189	291.32	269.28	257.772
190.955	282.183	283.73	244.366	272.281	227.801	300.489	285.98	278.961	270.41	247.181	245.294	239.91	230.48	250.375	217.301	278.261	292.624	269.323	270.138
192.426	284.64	284.298	245.693	273.062	232.163	305.411	304.414	279.721	270.503	249.398	245.57	241.008	231.694	251.797	218.001	279.298	292.63	270.315	271.546
197.277	285.346	284.505	245.729	276.249	235.738	307.459	307.663	281.869	270.963	249.415	245.58	241.039	231.796	252.645	220.631	280.585	292.896	273.61	273.243

## Sheet: Fischer's correlation
correlation	random1	random2	random3	random4	random5	random6	random7	random8	random9	random10	random11	random12	random13	random14	random15	random16	random17	random18	random19
0.869949	0.675806	0.808753	0.738936	0.58144	0.766191	0.744758	0.643897	0.634126	0.731473	0.77582	0.771624	0.74127	0.724897	0.781887	0.837673	0.657674	0.669394	0.660413	0.735872
0.85492	0.535989	0.581176	0.730976	0.550644	0.760226	0.59003	0.636786	0.569234	0.657064	0.651162	0.696699	0.664636	0.708501	0.703533	0.829031	0.655817	0.654777	0.571917	0.678933
0.829969	0.536119	0.570603	0.666669	0.550035	0.749002	0.53299	0.595213	0.56683	0.589887	0.642415	0.654525	0.653997	0.701194	0.686943	0.792408	0.601018	0.499664	0.570848	0.636298
0.820974	0.52134	0.557438	0.667352	0.540691	0.741495	0.488538	0.589025	0.533398	0.58508	0.650066	0.632365	0.64451	0.682577	0.662713	0.77793	0.548442	0.488984	0.556604	0.599717
0.812615	0.511257	0.551566	0.650604	0.533611	0.737275	0.457317	0.550603	0.520539	0.572717	0.632633	0.634289	0.646571	0.684851	0.614426	0.733526	0.546152	0.458852	0.55044	0.594821
0.775002	0.51664	0.552509	0.619918	0.539648	0.727461	0.437472	0.492667	0.526472	0.546673	0.643309	0.63458	0.630781	0.669511	0.601766	0.708774	0.527018	0.453393	0.546705	0.615316
0.774732	0.492935	0.542581	0.622565	0.533797	0.668118	0.433174	0.49246	0.499781	0.537601	0.631177	0.628425	0.638429	0.669067	0.601551	0.709282	0.518204	0.464135	0.535266	0.572864
0.757775	0.497297	0.49476	0.616632	0.536712	0.664542	0.428546	0.473739	0.506665	0.534305	0.616662	0.620198	0.633871	0.66577	0.599735	0.692333	0.52577	0.460935	0.538414	0.536738
0.755086	0.487574	0.539263	0.624169	0.527719	0.65272	0.410549	0.427376	0.503566	0.547265	0.604546	0.614263	0.631428	0.657537	0.595958	0.687615	0.50197	0.460497	0.531453	0.529754
0.746826	0.48844	0.492244	0.611558	0.511114	0.643588	0.405978	0.404204	0.510641	0.537391	0.604137	0.616833	0.624215	0.663328	0.59477	0.685944	0.498915	0.445447	0.523565	0.523167

## Sheet: RMSD
Time	5KH5	6TC	Top Hit 1	Top Hit 2	Top Hit 3	Top Hit 4	Top Hit 5
0	0	0	0	0	0	0	0
0.1	0.862392	1.27802	3.6e-07	7.3e-07	1.18074	6.61e-07	1.3441
0.2	1.10708	1.22448	1.04023	0.918303	1.18146	0.978237	0.861862
0.3	1.07741	1.09462	1.24054	1.15834	1.05932	1.15637	1.61089
0.4	1.04632	1.48428	1.9984	1.18515	1.32582	1.02085	1.38065
0.5	1.299	1.74728	1.61197	1.20746	1.35912	1.26064	1.26251
0.6	1.14577	1.49119	1.5277	1.28338	1.22909	1.75239	1.25907
0.7	0.963649	1.6505	1.28145	1.38747	1.81082	1.12024	1.47276
0.8	1.0157	1.781	1.92048	1.42283	1.6622	1.70123	1.88702
0.9	1.15072	1.54306	1.42323	1.51144	1.28699	1.4337	1.30737
1	1.11403	1.33358	1.21928	1.50374	1.24901	1.19031	1.31658
1.1	1.14646	1.26812	1.42495	1.44805	1.04533	1.29347	1.30852
1.2	1.19955	1.31855	1.34941	1.5051	1.33602	0.996357	1.47073
1.3	1.18118	1.21163	1.38061	1.47027	1.21799	1.1104	1.32548
1.4	1.13905	1.49421	1.39091	1.34472	1.24388	1.22811	1.27631
1.5	1.12484	1.39537	1.53368	1.27754	1.32015	1.08572	1.28185
1.6	1.14718	1.38274	1.33218	1.26494	1.52872	1.08323	1.46572
1.7	1.23247	1.63956	1.8147	1.21822	1.42476	1.37831	1.3954
1.8	1.39501	1.23782	1.35581	1.12813	1.60384	1.4749	1.34531
1.9	1.58421	1.1131	1.64894	1.10192	1.62966	1.63652	1.31416
2	1.52706	1.7887	1.74778	1.24	1.80604	1.38195	1.21515
2.1	1.68523	1.87198	1.93723	1.22244	1.48759	1.27727	1.51377
2.2	1.73267	1.46132	1.91064	1.07004	1.35739	1.16032	1.36104
2.3	1.51491	1.27325	2.04883	1.19125	1.42836	1.42321	1.3596
2.4	1.62156	1.86596	1.77985	1.18397	1.51309	1.36964	1.29375
2.5	1.75428	2.03189	1.65932	1.05997	1.43588	1.33032	1.27106
2.6	1.70529	2.33234	1.69618	1.2056	1.88507	1.76267	1.42631
2.7	1.38456	2.12077	1.51225	1.18602	2.4175	1.59644	1.31619
2.8	1.66897	2.16742	1.58223	1.19328	2.42261	1.4041	1.56399
2.9	1.67946	2.20583	1.60727	1.07856	2.20499	1.442	1.30224
3	1.82644	1.83863	1.51123	1.06488	2.06006	1.57169	1.34002
3.1	1.56609	1.5099	1.64158	1.04384	1.8346	1.41117	1.46502
3.2	1.4576	1.78807	1.52509	1.14754	1.8738	1.33914	1.26389
3.3	1.59216	1.64488	1.35049	1.35466	1.75667	1.25941	1.32707
3.4	1.4249	2.5059	1.58933	1.42598	1.75884	1.2857	1.30587
3.5	1.40627	1.75411	1.48795	1.12251	1.78914	1.26904	1.22789
3.6	1.40271	1.65583	1.60717	1.10589	2.01831	1.30547	1.35778
3.7	1.54259	1.6402	1.53523	1.48265	1.78146	1.24633	1.35991
3.8	1.52258	1.53692	1.34715	1.3473	1.93569	1.30844	1.29131
3.9	1.31775	1.96482	1.29798	1.14561	2.10326	1.50226	1.39418
4	1.58386	1.62439	1.17136	1.22172	2.10143	1.35333	1.32134
4.1	1.59473	2.07608	1.36256	1.21147	2.01236	1.33313	1.38561
4.2	1.56289	1.80448	1.38953	1.21571	2.08154	1.46792	1.43398
4.3	1.67474	1.86624	1.24775	1.35164	2.00892	1.2645	1.33846
4.4	1.54089	1.75597	1.31973	1.14503	1.90733	1.31549	1.47478
4.5	1.93838	1.83166	1.43783	1.40541	1.83269	1.28765	1.39148
4.6	1.59323	1.56211	1.31079	1.12508	1.85788	1.53305	1.27437
4.7	1.61235	1.64482	1.5206	1.14587	1.84799	1.22643	1.22492
4.8	1.61252	1.33424	1.35576	1.23983	1.96077	1.26645	1.21232
4.9	1.70857	1.66753	1.30963	1.57488	1.69446	1.4043	1.38712
5	1.57771	1.48277	1.19306	1.61755	1.78691	1.39022	1.43997
5.1	1.46436	1.76176	1.3886	1.37706	1.68643	1.41517	1.2872
5.2	1.43364	1.63379	1.53998	1.49298	1.96111	1.26198	1.53741
5.3	1.2478	1.45463	1.61201	1.74138	1.97873	1.28315	1.43128
5.4	1.60156	1.57538	1.42617	1.45803	1.90299	1.36499	1.47208
5.5	1.37378	1.49326	1.29775	1.45148	1.82299	1.63592	1.46415
5.6	1.46383	1.69264	1.62676	1.6384	1.89365	1.16575	1.22546
5.7	1.43926	1.61462	1.50234	1.69598	2.08076	1.32678	1.39024
5.8	1.48555	1.72441	1.40672	1.42886	2.05532	1.27046	1.3304
5.9	1.46164	1.75129	1.41166	1.59965	1.98053	1.27187	1.28443
6	1.41462	1.49834	1.40528	1.59233	2.03552	1.26311	1.46688
6.1	1.5855	1.53573	1.32673	1.30471	2.08556	1.42362	1.32609
6.2	1.52853	1.85077	1.22904	1.4522	2.17933	1.08907	1.33641
6.3	1.57972	2.25549	1.46444	1.76264	2.30683	1.3442	1.18098
6.4	1.36994	1.85731	1.23579	1.88489	2.29323	1.46877	1.16186
6.5	1.47541	1.58753	1.21758	1.6965	2.23696	1.24577	1.31156
6.6	1.53055	1.85721	1.18743	1.5723	2.32116	1.29012	1.16153
6.7	1.51184	1.66021	1.12982	1.39717	2.42569	1.33509	1.24602
6.8	1.5782	1.85964	1.1494	1.58326	2.33585	1.5029	1.33699
6.9	1.35548	1.75173	1.30709	1.34748	2.13823	1.22329	1.21148
7	1.38687	1.61487	1.26423	1.26275	2.01015	1.35475	1.2908
7.1	1.46912	1.93523	1.46582	1.2334	1.9832	1.44923	1.31266
7.2	1.58407	2.26457	1.61003	1.32434	2.16624	1.22635	1.27757
7.3	1.67381	1.80922	1.42851	1.44792	2.12462	1.33411	1.29032
7.4	1.6109	1.54037	1.14984	1.34759	2.04616	1.49726	1.27621
7.5	1.536	1.75303	1.0315	1.58417	2.25641	1.28728	1.30597
7.6	1.48394	1.83568	1.43416	1.43415	2.21928	1.17672	1.27947
7.7	1.559	1.62222	1.22199	1.41504	2.03735	1.37279	1.34601
7.8	1.68085	1.889	1.08006	1.29717	1.9394	1.37592	1.19285
7.9	1.56538	1.73581	1.11122	1.36999	1.69193	1.50204	1.2967
8	1.65409	1.57059	1.11488	1.18218	2.32353	1.41874	1.34131
8.1	1.49247	1.75656	1.06355	1.49651	2.15489	1.397	1.41099
8.2	1.60406	1.81605	1.15334	1.47111	1.80067	1.50002	1.29584
8.3	1.68222	1.77345	1.16193	1.41147	2.05188	1.11338	1.32932
8.4	1.65928	2.11564	1.21056	1.36147	2.03391	1.32762	1.1038
8.5	1.48804	2.00902	1.0474	1.49946	2.25792	1.45554	1.23794
8.6	1.43864	2.42601	1.10038	1.34515	2.0931	1.19591	1.22295
8.7	1.55931	1.94642	1.29404	1.39766	2.12217	1.43267	1.30644
8.8	1.74133	1.76096	1.27125	1.53673	2.08865	1.15244	1.16884
8.9	1.32484	1.83152	1.21993	1.59979	2.15289	1.28868	1.51533
9	1.33261	1.84827	1.16694	1.61444	2.261	1.42863	1.26125
9.1	1.50549	1.57213	1.23591	1.64197	1.97166	1.1995	1.41188
9.2	1.71027	1.77854	1.26932	1.62837	2.30715	1.26025	1.30941
9.3	1.53461	2.33753	1.20134	1.5211	1.99403	1.23164	1.16842
9.4	1.52166	2.22854	1.17549	1.73812	1.73958	1.16875	1.30845
9.5	1.6536	2.16812	1.38391	1.63219	1.93435	1.16613	1.20068
9.6	1.85118	2.41625	1.32811	1.68653	1.8816	1.1321	1.40582
9.7	1.52775	1.85281	1.22265	1.58363	2.03834	1.07974	1.35588
9.8	1.74353	2.14129	0.932078	1.29525	2.16272	1.08	1.27055
9.9	1.72567	2.11588	1.10703	1.53103	2.16993	1.00717	1.31677
10	1.43989	2.00892	1.11278	1.53862	2.18347	1.25877	1.27977
10.1	1.66994	1.65854	1.1623	1.47688	1.78704	1.22575	1.2811
10.2	1.62104	1.92084	1.18349	1.70432	2.09509	1.16659	1.41306
10.3	1.50655	2.33876	1.17981	1.56475	2.04969	1.24761	1.47607
10.4	1.62666	2.28889	1.07964	1.56348	1.91938	1.27125	1.4138
10.5	1.57677	1.88729	1.48905	1.48599	2.17179	1.21569	1.15911
10.6	1.66862	1.83784	1.49631	1.49748	2.13855	1.27734	1.35136
10.7	1.92093	1.70556	1.56587	1.43217	1.75193	1.59012	1.28807
10.8	1.57269	1.71772	1.46037	1.51709	2.25648	1.45644	1.19809
10.9	1.75413	1.92839	1.1365	1.67774	1.88815	1.66163	1.26657
11	1.80447	1.68469	1.24	1.63396	2.20241	1.39981	1.41792
11.1	1.67598	1.43785	1.4412	1.44075	2.39844	1.41743	1.50776
11.2	1.71243	1.57897	1.30866	1.44207	2.41611	1.29921	1.31013
11.3	1.69818	1.62943	1.43165	1.50448	2.22188	1.41095	1.26117
11.4	1.69936	1.72302	1.42999	1.38399	2.3983	1.46351	1.37861
11.5	1.5336	1.70362	1.22829	1.58135	2.62507	1.24252	1.23572
11.6	1.72926	1.67767	1.23564	1.51784	2.46256	1.55159	1.3861
11.7	1.71965	1.58573	1.146	1.56549	2.60166	1.47597	1.32046
11.8	1.68625	1.64352	1.3991	1.51413	2.36141	1.32455	1.23119
11.9	1.6001	1.62283	1.32043	1.85135	2.36294	1.16518	1.42076
12	1.61862	1.52863	1.23826	1.83105	2.53	1.41942	1.28285
12.1	1.56897	1.49851	1.49993	1.50385	2.20233	1.38563	1.51222
12.2	1.68059	1.35919	1.43382	1.48421	2.29863	1.22264	1.37224
12.3	1.58666	1.4057	1.25754	1.71132	2.28568	1.26306	1.51784
12.4	1.65848	1.69786	1.2414	1.4973	2.3452	1.45863	1.25413
12.5	1.73593	1.35449	1.2529	1.47882	2.4534	1.30092	1.33954
12.6	1.67496	1.31254	1.25748	1.44823	2.23319	1.39992	1.53372
12.7	1.62399	1.39048	1.26872	1.36655	2.27306	1.4961	1.50095
12.8	1.86946	1.49025	1.34839	1.51148	2.08886	1.40422	1.32214
12.9	1.82622	1.43322	1.46085	1.40591	2.17163	1.38025	1.24044
13	1.70857	1.36383	1.50949	1.58019	1.95432	1.22484	1.36234
13.1	1.77113	1.41355	1.70639	1.58936	2.00452	1.40267	1.32341
13.2	1.83231	1.28738	1.80359	1.70983	2.01946	1.70228	1.50193
13.3	1.64025	1.30268	1.5753	1.439	2.28262	1.21931	1.33155
13.4	1.74058	1.50044	1.51558	1.58707	1.98869	1.31084	1.30352
13.5	1.92861	1.50986	1.54939	1.4878	1.88611	1.52878	1.3495
13.6	1.74037	1.13755	1.53322	1.4982	2.13687	1.35626	1.27691
13.7	1.73205	1.27234	1.32536	1.58713	2.26296	1.43056	1.32987
13.8	2.00046	1.29694	1.58237	1.61333	2.17665	1.36879	1.23802
13.9	1.85655	1.17293	1.56109	1.54502	2.14113	1.29475	1.29507
14	1.88122	1.36506	1.66046	1.55456	2.6001	1.20453	1.57462
14.1	1.87876	1.64812	1.39619	1.55377	2.40626	1.5818	1.33724
14.2	1.96598	1.51781	1.43129	1.39949	2.31167	1.68061	1.33613
14.3	2.09755	1.62231	1.76496	1.35307	2.36699	1.49567	1.27439
14.4	2.02468	1.52161	1.47286	1.41103	2.18487	1.60067	1.2709
14.5	2.13797	1.82667	1.45006	1.52215	2.31474	1.59183	1.27952
14.6	1.95905	2.19447	1.34692	1.89808	2.51584	1.67837	1.28314
14.7	2.10295	1.80548	1.29574	1.77778	2.70827	1.53619	1.40141
14.8	2.12261	1.90361	1.33067	1.6277	2.54393	1.53781	1.23086
14.9	2.27953	1.93249	1.18339	1.4176	2.23371	1.48049	1.32288
15	2.13329	1.57684	1.4467	1.41853	2.14781	1.6968	1.35891
15.1	2.34208	1.66839	1.29918	1.3942	1.95009	1.57995	1.53253
15.2	2.17113	1.48864	1.33903	1.31797	2.02078	1.54958	1.3077
15.3	2.22012	1.6942	1.25914	1.56507	1.84184	1.5922	1.28372
15.4	2.21909	1.6013	1.38435	1.28483	1.95989	1.41228	1.39361
15.5	2.03354	1.90788	1.1899	1.57241	1.79288	1.53797	1.30379
15.6	2.19558	1.75219	1.08667	1.45373	2.27758	1.56721	1.39935
15.7	2.27692	1.92938	1.15347	1.41579	2.14492	1.59728	1.30736
15.8	2.2812	1.81435	1.10867	1.64527	2.21255	1.4852	1.36962
15.9	2.2017	1.68643	1.1427	1.36672	2.35718	1.63091	1.39191
16	2.26043	1.52615	1.11145	1.63503	2.14906	1.5485	1.28999
16.1	2.03296	1.75633	1.06367	1.40308	2.02461	1.62999	1.23663
16.2	2.00977	1.53065	1.02802	1.37585	1.96325	2.2135	1.26245
16.3	2.1879	1.75822	1.12797	1.40606	2.10428	1.68066	1.53798
16.4	1.94868	1.60805	1.01171	1.53338	1.91904	1.7857	1.31736
16.5	2.06546	1.67191	1.04883	1.62939	2.266	1.50649	1.32086
16.6	2.1849	1.69674	1.14443	1.41276	2.08184	1.65791	1.57328
16.7	2.10189	1.81887	0.93112	1.77152	1.95734	1.73153	1.56565
16.8	2.06224	1.67159	1.31917	1.51771	1.94847	1.56539	1.44011
16.9	2.15986	1.62978	1.26894	1.48015	1.8361	1.66555	1.44804
17	2.20695	1.68954	1.55379	1.34891	2.17216	1.91537	1.40156
17.1	2.08627	1.62052	1.26327	1.46254	1.77997	1.75913	1.37615
17.2	2.24975	1.42122	1.59108	1.30212	1.8301	1.65071	1.66152
17.3	2.24534	1.78129	1.40416	1.40367	2.02183	1.79815	1.42407
17.4	1.91388	2.11254	1.43369	1.31259	1.86523	1.71679	1.45535
17.5	2.11274	1.63199	1.41372	1.58612	1.92849	1.75583	1.59696
17.6	1.98747	1.82785	1.70953	1.47484	1.75369	1.75632	1.43003
17.7	2.18169	1.55492	1.63423	1.35976	2.03667	1.78889	1.64547
17.8	1.94873	1.7696	1.67568	1.1368	2.28488	1.70347	1.51828
17.9	2.14396	1.61716	1.51688	1.25836	1.92474	1.86423	1.50258
18	2.04529	1.49918	1.34684	1.40878	1.78113	1.73242	1.63091
18.1	1.97308	1.87561	1.32611	1.43392	1.8535	1.6901	1.4121
18.2	2.05291	2.12832	1.50697	1.50699	1.74979	1.53873	1.69039
18.3	1.96655	1.9066	1.36616	1.31059	1.83642	1.62206	1.56525
18.4	1.9555	1.88846	1.33601	1.19403	1.8454	1.76966	1.65906
18.5	2.01876	2.19737	1.50626	1.32194	1.56393	1.61688	1.48601
18.6	2.03487	1.9419	1.14148	1.34236	1.82685	1.66069	1.66322
18.7	2.02274	1.91409	1.28351	1.36816	2.05259	1.6754	1.51582
18.8	2.34245	2.06549	1.37617	1.52672	1.80736	1.49757	1.49781
18.9	2.22174	2.05716	1.37922	1.60177	1.9869	1.86101	1.64741
19	2.17018	1.55313	1.50208	1.60691	1.95213	1.69671	1.95475
19.1	2.4633	1.75367	1.39829	1.88385	1.86618	1.59564	1.72355
19.2	2.11746	1.74055	1.37236	1.48597	1.92146	1.74396	1.75398
19.3	2.2892	2.16356	1.19701	1.72336	1.69254	1.55357	1.66462
19.4	2.07166	2.00577	1.25037	1.52564	1.8743	1.70038	1.78262
19.5	2.14693	1.87534	1.28814	1.73464	1.76241	1.70199	2.01754
19.6	2.07115	1.8801	1.60035	1.55696	2.17605	1.80066	2.00359
19.7	2.12888	1.92537	1.2537	1.48738	1.95256	1.65189	2.17316
19.8	2.3996	1.75633	1.17426	1.5622	1.80925	1.65478	2.14027
19.9	2.35095	2.01514	1.23256	1.52826	2.19988	1.61713	2.10028
20	2.25481	1.50112	1.48568	1.60726	1.75421	1.62612	2.21664
20.1	2.16636	1.64876	1.44551	1.44752	1.97444	1.64471	2.2528
20.2	2.30226	1.51565	1.45635	1.62236	1.81272	1.91366	2.2919
20.3	2.24397	1.64593	1.24324	1.59623	1.78415	1.69247	2.2591
20.4	2.13285	1.66677	1.47359	1.22001	1.89486	1.71517	2.19743
20.5	2.08445	1.75613	1.36586	1.46784	1.78919	1.57945	1.96256
20.6	2.02564	1.61616	1.33358	1.40981	1.8401	1.70415	2.2407
20.7	2.04947	1.65779	1.39182	1.31004	1.78204	1.85889	1.73649
20.8	2.17455	1.9165	1.30621	1.36145	1.78549	1.99879	1.60568
20.9	2.08359	1.87393	1.29901	1.31318	1.67585	1.77663	2.0335
21	2.0714	2.15277	1.37809	1.34759	2.02914	1.78425	2.20852
21.1	1.96733	1.71087	1.3629	1.44461	1.90828	1.7645	1.9495
21.2	2.15818	1.74564	1.28922	1.48895	2.25004	1.71798	2.02366
21.3	2.24215	2.01062	1.34874	1.54946	2.0075	1.68786	2.14083
21.4	2.12142	1.71765	1.5347	1.5751	2.38963	1.6817	1.91447
21.5	2.42323	1.801	1.33791	1.35961	2.44182	1.60551	1.91492
21.6	2.03228	1.51657	1.71471	1.58018	2.32043	1.68101	2.0101
21.7	2.14208	1.53602	1.24084	1.49243	1.83189	1.36997	1.85146
21.8	2.09672	1.57783	1.30796	1.46033	2.34589	1.67094	1.97993
21.9	2.13222	1.86235	1.37092	1.32738	2.01032	1.5794	1.71015
22	2.13574	1.81026	1.31586	1.45969	2.05489	1.57874	2.05939
22.1	2.26777	1.57789	1.32434	1.42239	1.77268	1.76846	1.97577
22.2	1.97843	1.78262	1.16231	1.3355	2.18484	1.81301	1.81988
22.3	2.1154	1.72438	1.21589	1.51437	2.49542	1.80711	1.93508
22.4	1.93194	1.84232	1.22947	1.53795	2.06085	1.7113	2.16619
22.5	1.96327	1.45582	1.3332	1.59097	2.29479	1.62132	1.81351
22.6	2.19026	1.76445	1.31986	1.6529	2.40606	1.62427	1.95592
22.7	2.04576	1.72083	1.22721	1.61865	1.94888	1.51897	1.90394
22.8	2.3855	1.66232	1.09821	1.76928	2.06829	1.66809	1.97314
22.9	2.21696	1.66607	1.05988	1.57472	2.06625	1.82589	1.82559
23	2.35177	1.64713	1.3015	1.72586	2.21072	1.87136	2.10804
23.1	2.44057	1.92714	1.24099	1.35031	2.00788	1.86684	1.7613
23.2	2.12395	1.56827	1.23134	1.66176	2.06343	1.7544	2.00731
23.3	2.47468	1.81604	1.25078	1.48449	2.26307	1.66675	1.95536
23.4	2.24877	1.57326	1.16922	1.36641	1.93936	1.82855	2.03913
23.5	2.27014	1.71491	1.22097	1.6293	1.92794	1.60745	1.97273
23.6	2.09896	1.92636	1.20201	1.39134	1.90763	1.97069	1.94436
23.7	2.11302	1.73471	1.35927	1.42835	1.91797	1.56526	1.7877
23.8	2.36472	1.63335	1.28406	1.73243	2.16662	1.73034	1.86739
23.9	2.51709	1.81425	1.22248	1.40411	2.04777	1.91419	2.02532
24	2.18249	1.58887	1.51049	1.53379	1.90389	1.63947	2.06371
24.1	2.08324	1.82095	1.17935	1.5006	2.0735	1.6661	1.91073
24.2	2.03383	1.61597	1.36187	1.28354	2.34067	1.61524	1.81717
24.3	2.26174	1.73847	1.31232	1.48112	1.75544	1.39978	1.74832
24.4	2.20092	1.81477	1.33074	1.40236	1.78599	1.61544	1.80745
24.5	2.30236	1.75355	1.15764	1.54849	1.58013	1.70063	2.11713
24.6	2.19495	1.78193	1.19064	1.43627	1.95597	1.70484	1.81424
24.7	2.55106	1.72145	1.14554	1.6293	1.97737	1.60386	1.55259
24.8	2.41816	1.69713	1.03501	1.63353	1.96055	1.57843	1.7283
24.9	2.24862	2.05515	1.09241	1.68157	1.9645	1.60929	1.85828
25	2.47575	1.91524	1.15661	1.811	1.69713	1.56529	1.53207
25.1	2.2796	1.78144	1.14972	1.58039	1.831	1.65646	1.68385
25.2	2.55616	2.00885	1.23186	1.44016	1.9682	1.66094	1.85006
25.3	2.26149	2.01644	1.15023	1.68977	1.74771	1.56463	1.61206
25.4	2.77582	1.85293	1.05873	1.65731	1.9549	1.5019	1.63351
25.5	2.53036	1.62593	1.15356	1.54086	2.18411	1.57241	1.77367
25.6	2.75264	1.74615	1.23388	1.62177	2.40033	1.54767	1.69451
25.7	2.79741	1.59891	1.10837	1.41963	2.40444	1.65948	1.77314
25.8	2.62121	1.71213	1.16677	1.58103	2.35003	1.65502	1.96432
25.9	2.47942	1.80009	1.18784	1.25685	2.04123	1.71249	1.7458
26	2.79052	1.99673	1.16415	1.5205	2.10117	1.65492	1.65504
26.1	2.36065	1.71405	1.18858	1.27712	2.15044	1.80931	1.63514
26.2	2.65491	1.64137	1.12104	1.50702	2.43966	1.60465	1.62191
26.3	2.72332	1.40869	1.20328	1.40332	2.29035	1.66108	2.04272
26.4	2.50456	1.44135	1.21413	1.34335	2.07929	1.52557	1.49498
26.5	2.76112	1.63826	1.04993	1.44724	2.39641	1.57445	1.76011
26.6	2.43157	1.78934	1.14617	1.3702	2.70702	1.49082	2.17625
26.7	2.59841	1.57065	1.09431	1.36284	2.5132	1.6781	1.64909
26.8	2.15484	1.60615	1.05987	1.54161	2.33768	1.69153	1.9485
26.9	2.21338	1.56926	1.25553	1.42935	2.26924	1.74057	1.9002
27	2.43144	1.92423	1.45405	1.43334	2.26071	1.64097	1.84225
27.1	2.17326	2.20044	1.15638	1.41229	2.2655	1.59418	1.49287
27.2	2.56825	1.91312	1.22015	1.44946	2.42951	1.53815	1.9582
27.3	2.28493	1.84326	1.11345	1.22894	2.458	1.64215	1.53545
27.4	2.30404	1.42411	1.15571	1.3829	2.62768	1.78644	1.46935
27.5	2.40395	1.61284	1.63199	1.32933	2.46396	1.74689	1.44762
27.6	2.2267	1.63937	1.26586	1.46365	2.55014	1.68785	1.59371
27.7	1.98089	1.94817	1.25577	1.43487	2.30226	1.66875	1.45112
27.8	2.23831	1.8178	1.25551	1.52201	2.35927	1.75595	1.51333
27.9	2.09723	1.60166	1.2879	1.42819	2.74172	1.7694	1.45661
28	2.0023	1.82551	1.2572	1.53981	2.44579	1.6554	1.53933
28.1	2.13882	1.56517	1.30594	1.32445	2.41716	1.85139	1.44091
28.2	2.08917	1.78694	1.10309	1.58793	2.62275	1.55333	1.58972
28.3	2.19378	1.72848	1.18326	1.52724	2.55895	1.82157	1.60512
28.4	2.25885	1.88949	1.4024	1.77944	2.31432	1.95381	1.5069
28.5	2.21318	1.83908	1.77145	2.16666	2.63895	1.73811	2.09713
28.6	2.13206	1.78442	1.76372	2.1155	2.68335	1.8135	1.62757
28.7	2.20551	1.76136	1.59254	1.95089	3.02661	1.97751	1.66333
28.8	2.14146	1.72113	1.54834	2.07962	3.20187	1.65316	1.52696
28.9	2.06538	1.65261	1.3917	1.85265	2.73921	1.64302	1.50815
29	2.39175	1.85507	1.57044	1.88947	2.77026	1.62759	1.33536
29.1	2.20715	1.79534	1.63816	1.48706	2.69632	1.73015	1.43469
29.2	2.49	1.79306	1.61672	1.82804	2.27974	1.81415	1.43037
29.3	2.51336	1.68886	1.42468	2.11144	2.58631	1.59159	1.49789
29.4	2.48233	1.65237	1.51561	2.35241	2.64644	1.77493	1.55879
29.5	2.10285	1.78398	1.82835	2.075	2.79953	1.61673	1.51224
29.6	1.99143	1.61991	1.56466	2.12286	3.00039	1.62106	1.633
29.7	2.0523	1.8354	1.75938	1.84758	2.85581	1.69471	1.41625
29.8	2.14108	1.75725	1.57993	2.1053	2.83291	1.47649	1.64454
29.9	2.25884	1.66275	1.73769	2.25287	2.70128	1.46729	1.79227
30	2.03812	1.87855	1.50823	2.16165	2.67454	1.62255	1.70567
30.1	2.11405	1.83827	1.55374	2.00285	2.81007	1.65004	1.69239
30.2	2.40247	2.14146	1.27849	1.69215	2.58129	1.39334	1.78789
30.3	2.11457	1.60492	1.14127	1.72605	2.92776	1.56162	1.56772
30.4	2.35747	2.28301	1.45256	2.07248	2.81478	1.77048	1.8454
30.5	2.14153	1.74467	1.28944	2.06827	2.83493	1.5654	2.33461
30.6	2.36547	1.85467	1.44126	2.06351	2.84097	1.68794	1.67287
30.7	2.21555	1.89903	1.24255	2.02302	2.83027	1.56108	1.71669
30.8	2.10723	1.83301	1.74283	1.95883	2.97104	1.51417	1.67591
30.9	1.97775	1.65488	1.45703	1.89666	2.95685	1.5159	1.59638
31	2.23074	1.83544	1.92857	1.96759	2.6486	1.47537	1.68708
31.1	2.1139	1.96003	1.58836	1.92461	2.77301	1.50317	1.71694
31.2	2.3251	2.02919	1.3356	2.03078	3.24428	1.5991	2.14457
31.3	2.19819	2.25131	1.47812	2.01855	2.83906	1.61721	1.94022
31.4	2.27575	2.0846	1.22933	2.23057	2.64605	1.60838	1.63576
31.5	2.19802	2.09197	1.26873	2.19651	2.46724	1.68732	1.99111
31.6	2.1216	1.95984	1.21305	2.24431	2.50595	1.70659	1.85844
31.7	2.30639	1.91777	1.45018	1.85337	2.62304	1.59735	2.25921
31.8	2.21275	1.77471	1.19915	1.92228	2.4954	1.63859	1.94136
31.9	2.27798	2.00093	1.24411	1.72767	2.16148	1.45797	2.03799
32	2.16039	1.83311	1.21089	1.79362	2.66038	1.59206	1.92171
32.1	2.10916	2.04322	1.16678	1.90228	2.51747	1.59952	1.90373
32.2	1.91463	1.86552	1.36838	1.72894	2.56669	1.52155	1.68564
32.3	1.95815	1.92152	1.21489	1.94686	2.78972	1.59872	1.76299
32.4	2.10703	1.72297	1.16523	1.73735	2.75257	1.59463	1.52762
32.5	2.37484	1.70725	1.26976	2.0235	2.75652	1.65743	1.83697
32.6	2.10866	1.94204	1.21592	2.11851	2.76733	1.5549	1.69734
32.7	2.17803	1.96891	1.58065	1.98829	2.88601	1.51801	1.5937
32.8	2.00101	1.80913	1.26843	2.2122	2.91024	1.67116	1.74876
32.9	2.1441	1.66896	1.54531	1.93523	3.16899	1.68135	1.65059
33	2.28206	2.1199	1.16549	1.85576	2.95607	1.82843	1.82693
33.1	2.06212	2.26063	1.19351	1.99878	2.62834	1.73783	1.91837
33.2	2.3138	2.30467	1.32763	1.64046	2.84191	1.87817	2.01675
33.3	2.25022	2.14484	1.1964	1.55087	2.66693	1.826	2.0501
33.4	2.19967	2.28764	1.11	2.03334	2.73202	1.51587	2.41012
33.5	2.24717	2.49688	1.17442	1.84204	2.76815	2.02626	1.91793
33.6	2.2815	2.12689	1.44213	1.80723	2.92824	1.67222	2.20844
33.7	2.2453	2.20636	1.25399	1.8857	2.31603	1.53975	2.06829
33.8	2.11047	2.0109	1.20675	1.82547	2.43719	1.6603	2.18871
33.9	2.25923	2.07457	1.29312	2.04991	2.65888	1.4656	2.32061
34	2.40297	1.73121	1.43045	2.07557	2.67601	1.48515	2.54043
34.1	2.38425	1.97154	1.4467	1.90258	2.90158	1.52071	2.34358
34.2	2.13993	2.29262	1.50048	1.9667	2.69659	1.40402	2.69862
34.3	2.34284	2.20157	1.53373	1.72468	2.74243	1.62887	2.21918
34.4	2.54781	2.39232	1.56685	1.63298	2.52847	1.65993	2.27634
34.5	2.21086	2.35792	1.36529	1.94028	2.55266	1.56039	2.37411
34.6	2.33852	1.95629	1.37473	1.96765	2.40239	1.59163	2.53893
34.7	2.35946	1.87581	1.3951	1.85725	2.28247	1.55149	2.31361
34.8	2.18545	1.95097	1.42691	1.67047	2.1866	1.6581	2.63986
34.9	2.17335	2.26503	1.44979	1.82632	2.16956	1.63504	2.38615
35	2.54547	1.98877	1.54853	1.7214	2.31809	1.5292	2.54006
35.1	2.20517	2.003	1.29769	1.89035	2.94933	1.78272	2.77204
35.2	2.1479	2.14003	1.30511	1.91947	2.3235	1.46601	2.63297
35.3	2.11653	2.07559	1.32268	1.91447	2.677	1.92751	2.39903
35.4	1.89403	2.01684	1.31837	1.96367	2.50547	1.60859	2.15714
35.5	2.10403	1.975	1.37566	1.90528	2.4017	1.62354	2.56302
35.6	2.19155	2.20706	1.55148	1.62564	2.11163	1.56003	2.54864
35.7	2.21551	1.89872	1.40332	2.0101	2.2187	1.76218	2.6682
35.8	2.38873	2.04674	1.59269	1.97064	2.1946	1.60495	2.32561
35.9	2.2085	1.98602	1.39581	1.79352	2.53535	1.63781	2.51274
36	1.93418	2.05168	1.54148	1.92261	2.13338	1.80357	2.39641
36.1	1.91007	2.09381	1.76358	2.22191	2.67248	1.8382	2.22914
36.2	1.9228	2.2263	1.44166	2.2969	2.15542	1.92683	2.46951
36.3	1.91947	1.97292	1.46166	1.76237	2.39559	1.84767	2.17201
36.4	2.20165	2.06833	1.63464	1.80885	2.72687	1.83917	2.12947
36.5	2.4034	2.38767	2.03251	1.78704	2.4526	1.79617	2.41776
36.6	2.2901	2.67572	1.81709	1.7176	2.33564	1.86724	2.25405
36.7	2.62215	2.77832	1.57811	1.73369	2.44425	1.81163	2.70864
36.8	2.17621	3.03987	1.75672	1.80029	2.5637	1.80347	2.383
36.9	2.00517	2.92964	1.51804	1.81343	2.33586	1.73425	2.20746
37	1.97658	2.94416	1.6002	1.83231	2.45449	1.8041	1.9768
37.1	1.92084	2.67279	1.65746	1.71283	2.40518	1.71743	2.04276
37.2	1.95365	2.72752	1.63518	1.98427	2.19029	1.87774	2.23057
37.3	2.04054	2.97659	1.52084	2.19835	2.22784	1.95388	2.12588
37.4	2.02835	2.66012	1.51646	2.30589	2.41133	1.71254	2.36053
37.5	1.9449	2.8811	1.53711	2.04324	2.22968	1.79981	2.23528
37.6	2.08374	2.81576	1.39189	2.2969	2.48058	1.64943	2.06736
37.7	1.94557	2.91735	1.17732	2.19046	2.64723	1.90592	2.18248
37.8	2.01824	3.19366	1.3251	2.1449	3.026	1.80831	2.45481
37.9	2.26268	2.53485	1.31243	2.10853	2.54877	1.6122	2.25799
38	2.43087	2.81783	1.51281	2.10135	2.36492	1.7796	2.09471
38.1	2.39548	2.82398	1.35025	1.73362	2.40776	2.00873	2.39371
38.2	2.4119	2.86787	1.27264	2.17492	2.45495	1.57136	2.09376
38.3	2.28589	2.47751	1.3283	2.04254	2.49957	1.71728	2.43613
38.4	2.3681	2.61909	1.36903	1.80065	2.36751	1.59796	2.01802
38.5	2.0862	2.73393	1.31887	1.7647	2.64644	1.72377	2.48254
38.6	2.10532	2.94364	1.42995	1.85923	2.50802	1.80142	2.36161
38.7	2.11903	2.88082	1.54771	2.02742	2.27962	1.83811	2.2748
38.8	2.23126	3.02781	1.31611	1.60599	2.14834	2.03513	2.49591
38.9	2.25548	2.65183	1.26251	1.64983	2.05332	1.81212	2.11798
39	2.32093	2.74354	1.42345	1.54981	2.13495	1.79681	2.40239
39.1	2.47221	2.99379	1.32814	1.94132	2.0305	1.74792	2.2692
39.2	2.63406	2.93146	1.13642	2.11597	2.11421	1.69531	2.85208
39.3	2.58306	2.90577	1.30161	2.10689	2.10375	1.65595	2.58396
39.4	2.50984	2.63178	1.20389	1.98989	1.8702	1.69887	2.1112
39.5	2.29389	2.6846	1.48217	2.03711	1.74309	1.78959	2.14405
39.6	2.5404	2.40079	1.74659	2.14157	1.72768	1.83425	2.50784
39.7	2.41958	2.58662	1.51494	2.08885	1.73354	1.78975	2.79457
39.8	2.35167	3.03284	1.55451	2.36585	1.83962	1.82667	2.44202
39.9	2.55866	2.54515	1.66802	1.99371	1.59609	1.83735	2.32203
40	2.2553	2.66602	1.64948	2.18455	1.73815	1.88665	2.23487
40.1	2.10131	2.84939	1.52194	1.8886	1.84537	1.9842	2.10956
40.2	2.18119	2.89788	1.58005	1.96477	1.84258	1.88163	2.83693
40.3	2.209	2.69789	1.64018	2.1601	1.78025	1.84095	2.27088
40.4	2.40288	3.03416	1.43447	2.22454	1.88861	1.92546	2.02693
40.5	2.29901	2.84555	1.64274	2.4046	1.99313	1.82072	2.27458
40.6	2.16521	2.66479	1.61267	2.2253	1.91673	1.87063	2.42241
40.7	2.12147	2.89746	1.43179	2.36447	1.82465	1.62585	2.72286
40.8	2.31001	2.80856	1.7781	2.45638	1.84771	1.90219	2.37711
40.9	2.20446	2.65196	1.52599	2.46179	1.73384	1.93289	2.55426
41	2.09618	2.38787	1.25961	2.35741	1.94345	1.91476	2.82684
41.1	2.14067	2.62461	1.58113	2.13073	1.93086	1.67229	2.69068
41.2	2.46587	2.40825	1.48002	1.92988	2.06381	1.85444	2.37739
41.3	2.00833	2.5588	1.66785	2.07866	1.98485	1.84324	1.92049
41.4	2.05133	2.55492	1.75491	2.37723	1.89147	1.83315	2.13297
41.5	1.89153	2.46291	1.66594	2.41426	1.68161	1.74547	2.32011
41.6	1.90933	2.66823	1.54576	2.30325	1.93823	1.96262	2.36129
41.7	1.95767	2.60484	1.76455	2.10779	1.82152	1.70328	2.22069
41.8	2.15704	2.37384	1.70594	2.05343	1.74112	1.91092	2.04328
41.9	2.11344	2.51451	1.35404	2.49757	1.89347	1.7159	2.13257
42	2.22666	2.53757	1.65415	2.13212	1.89064	1.55546	2.28873
42.1	2.07361	2.5581	1.39187	1.72649	1.7755	1.67365	2.25895
42.2	2.18093	2.49668	1.29536	1.9429	1.82964	1.60901	2.19442
42.3	1.98515	2.40099	1.48061	1.97179	1.7597	1.62514	2.135
42.4	2.0578	2.4285	1.29717	1.91166	1.82219	1.58235	1.99285
42.5	2.15064	2.9389	1.23725	1.76963	1.83471	1.61028	1.86965
42.6	2.61245	2.70935	1.43571	2.4222	2.09692	1.64611	2.23597
42.7	2.40734	2.63084	1.32778	2.39726	1.97439	1.65891	2.42684
42.8	2.33347	2.68378	1.36888	2.07105	1.71898	1.876	2.32479
42.9	2.11841	2.76217	1.64791	2.22305	1.90906	1.51627	2.23606
43	1.99211	2.6082	1.39058	2.1006	1.87248	1.50956	2.43996
43.1	2.3332	2.31069	1.66831	1.66913	1.75722	1.77264	2.2498
43.2	2.33567	2.15973	1.34066	1.88104	1.81091	1.58063	2.26025
43.3	2.25888	2.39044	1.43177	2.13549	1.72053	1.62288	2.34814
43.4	2.24096	2.44516	1.59807	2.12014	1.69699	1.81045	1.85091
43.5	2.36882	2.18951	1.54583	2.07422	1.85521	1.73621	1.90303
43.6	2.0694	2.31635	1.32818	2.11906	2.06648	1.58931	2.30961
43.7	2.15223	2.63972	1.48972	2.06857	1.81974	1.64305	2.07912
43.8	2.18077	2.39716	1.2643	2.14998	2.24536	1.81981	2.22
43.9	2.17505	2.51668	1.41903	2.17563	2.33253	1.69655	2.70187
44	2.13371	2.38136	1.3364	2.27244	2.15743	1.48361	2.48079
44.1	1.92306	2.26682	1.34228	2.42956	1.86548	1.51313	2.64531
44.2	2.06915	2.45142	1.95301	2.32356	2.02597	1.59425	2.45162
44.3	2.21653	2.33188	1.91712	2.26547	1.81216	1.5386	2.10105
44.4	2.02709	2.53068	1.47058	2.12574	1.92758	1.49864	2.26887
44.5	1.98371	2.35222	1.27884	2.15781	1.80737	1.62609	1.7961
44.6	1.97184	2.41916	1.26565	2.09206	2.15913	1.46884	2.01252
44.7	2.41546	2.48564	1.40675	2.23628	2.02119	1.60436	2.21065
44.8	2.19922	2.73869	1.31021	2.28207	1.89444	1.45958	2.15897
44.9	2.19715	2.81499	1.34839	2.15288	2.22734	1.4515	2.1932
45	2.41388	2.40319	1.21762	2.07684	2.46433	1.5337	2.40406
45.1	2.39757	2.36245	1.29768	2.05713	2.30905	1.45321	2.27917
45.2	2.35589	2.26567	1.29599	2.24371	2.03648	1.64562	2.65115
45.3	2.33063	2.55757	1.35542	2.05309	1.79561	1.69496	2.49045
45.4	2.25718	2.42917	1.41789	1.96918	2.02339	1.59317	2.0005
45.5	2.63509	2.42616	1.69452	2.11323	1.83094	1.75562	2.73985
45.6	2.35282	2.76348	1.55892	1.9496	1.9232	1.60864	2.42491
45.7	2.30242	2.68898	1.53801	1.72478	1.72429	1.57187	2.58348
45.8	2.12639	2.60523	1.43545	1.9563	1.80313	1.61366	2.98233
45.9	2.38265	2.44724	1.70142	2.19212	1.83117	1.36241	2.56925
46	2.5309	2.09818	1.30897	1.95735	1.75043	1.56916	2.50743
46.1	2.14741	2.44317	1.35943	2.18088	1.72212	1.70776	2.24105
46.2	2.35774	2.42368	1.6388	1.92812	1.88617	1.63519	2.80946
46.3	2.25458	2.20353	1.4624	1.90104	1.95714	1.8415	3.01429
46.4	2.26219	2.51212	1.3678	1.88667	1.71926	1.77972	2.70515
46.5	2.19182	2.90955	1.49504	2.25483	1.79221	1.75869	2.16108
46.6	2.19687	2.96555	1.41953	2.14864	1.7601	1.85426	2.21906
46.7	1.97526	2.88514	1.60575	2.20351	1.7476	1.64671	2.4946
46.8	2.17898	2.47641	1.45466	2.07272	1.7507	1.66697	2.69567
46.9	2.0569	2.41334	1.47433	1.93938	1.73535	1.80944	2.39552
47	1.96726	2.39996	1.37467	1.89388	1.72534	1.91339	2.56704
47.1	2.00189	2.24027	1.6149	2.353	1.95544	1.92601	2.34513
47.2	2.09702	2.25563	1.34656	2.32702	2.11122	1.81347	2.62095
47.3	1.96572	2.415	1.47011	2.22267	1.91417	1.85898	2.29647
47.4	2.05217	2.53363	1.57022	2.1521	1.73257	1.90616	2.41841
47.5	1.93765	2.21781	1.66093	1.95898	1.8011	1.562	2.49129
47.6	1.95147	1.99944	1.67411	2.22956	1.74554	1.72374	2.09925
47.7	1.91171	2.15204	1.50164	2.2261	1.6855	1.71541	1.94156
47.8	2.2364	2.18186	1.40715	2.17332	1.79419	1.76261	1.99093
47.9	1.81123	2.11229	1.49058	2.18228	1.86773	1.73682	2.41489
48	1.93034	2.28873	1.65567	2.05751	1.88128	1.62036	2.43246
48.1	2.08399	2.33435	1.88956	2.17125	1.72693	1.6723	1.95543
48.2	2.33586	2.07174	1.70931	2.3	1.89795	1.92827	2.11407
48.3	2.22871	2.34193	1.43022	2.17853	2.0116	1.69772	2.20692
48.4	2.13157	2.24107	1.49804	2.16294	2.05612	1.72649	1.68897
48.5	2.27073	2.47032	1.39865	2.14225	1.75991	1.88987	1.97134
48.6	2.33766	2.64419	1.63411	2.38985	1.82675	1.75962	2.0325
48.7	2.39919	2.61899	1.66832	1.89205	1.84996	2.05751	2.42375
48.8	2.22937	2.44462	1.22859	1.78614	1.76308	1.64002	2.18195
48.9	2.26923	2.45377	1.30609	1.74082	2.12566	1.81591	1.99658
49	2.29576	2.69981	1.5208	2.06666	1.87316	1.49969	2.0577
49.1	2.10723	2.55269	1.43083	2.08057	2.06322	1.62677	1.98396
49.2	2.14902	2.48782	1.61349	1.9207	2.01028	1.63305	2.34087
49.3	2.07177	2.40953	1.64649	1.86788	1.91507	1.54408	2.11959
49.4	2.11145	2.68617	1.62477	1.84821	2.05798	1.56194	2.0625
49.5	2.08894	2.62462	1.70195	1.87487	1.96311	1.59039	2.41391
49.6	2.06649	2.58981	1.63337	2.0475	1.91062	1.85025	2.32773
49.7	1.93828	2.69437	1.35882	1.95591	1.98175	1.6712	1.96244
49.8	2.03818	2.68923	1.32663	1.95993	1.86848	1.72307	2.05347
49.9	1.91966	2.73272	1.25516	2.15922	1.81915	1.61513	1.85822
50	2.07809	2.60953	1.59799	2.08296	2.22805	1.83043	1.97547
50.1	1.88726	2.44949	1.80238	2.0018	2.02999	1.85503	1.8522
50.2	1.94529	2.34819	1.91766	2.00675	1.8652	1.73576	1.81788
50.3	2.11109	2.49806	1.95612	1.96151	1.9625	1.63706	1.7669
50.4	2.02622	2.55975	1.82438	1.76778	1.98191	1.66923	2.017
50.5	2.05043	2.4057	1.37005	1.88576	1.82679	1.66488	2.01413
50.6	2.17171	2.556	1.71069	1.79772	2.09581	1.85176	2.17298
50.7	2.23064	2.53098	1.67076	1.84601	1.87912	1.64567	2.33664
50.8	2.11987	2.75033	1.84535	2.0809	2.035	1.81602	2.02627
50.9	2.03437	2.74984	1.73109	1.81364	1.89516	1.62527	2.63458
51	2.17809	2.97071	1.82688	1.84074	2.02062	1.56821	2.20517
51.1	2.2653	2.66125	1.53035	1.86002	1.99446	1.58659	2.24252
51.2	2.05065	2.56406	1.5651	2.06668	2.09588	1.74918	2.06762
51.3	2.25488	2.26005	1.72119	2.23031	1.96276	1.49661	1.8681
51.4	2.25975	2.44796	1.39643	2.09525	2.13638	1.62389	2.15441
51.5	2.17103	2.51514	1.53186	2.06369	2.13801	1.73285	1.99363
51.6	1.94345	2.2513	1.39106	2.32145	1.7695	1.51665	1.86702
51.7	2.00324	2.31798	1.4753	2.04688	1.94593	1.53436	1.92339
51.8	2.21189	2.47919	1.46632	2.13684	1.87243	1.38167	2.02685
51.9	2.34984	2.3349	1.39537	1.67046	1.80571	1.70584	2.12877
52	2.34162	2.38605	1.45797	1.85696	1.79706	1.63719	2.29388
52.1	2.16039	2.47837	1.51002	2.09019	1.77133	1.61993	1.98253
52.2	2.36157	2.32976	1.29836	2.10259	1.84966	1.6208	2.23437
52.3	2.14129	2.80569	1.51215	2.02947	1.95089	1.51843	2.11185
52.4	2.16842	2.2553	1.49948	2.10602	2.00985	1.59372	2.00618
52.5	2.13897	2.26192	1.32221	1.80479	1.95444	1.62556	1.98883
52.6	1.90235	2.57881	1.42462	1.8913	1.92338	1.66522	1.94572
52.7	2.13143	2.76028	1.64619	1.97693	1.71503	1.68173	1.8996
52.8	2.26641	2.79642	1.69574	1.80221	1.78597	1.59329	2.05509
52.9	2.0431	2.86536	1.60616	1.98429	1.88831	1.60165	1.81094
53	2.04393	2.55256	1.56313	1.99138	1.89856	1.75696	1.71463
53.1	1.97604	2.63765	1.66148	1.87933	1.95387	1.77907	1.88795
53.2	1.89347	2.52895	1.64514	1.77141	2.10572	1.72656	1.9329
53.3	1.93057	2.81663	1.58095	1.95097	1.91053	1.67006	2.40884
53.4	1.93057	2.41209	1.51476	1.59472	1.97902	1.69211	2.26846
53.5	1.93273	2.67717	1.63454	1.95583	2.12668	1.84112	1.85415
53.6	1.99	2.84738	1.60498	1.73025	1.77484	1.76465	2.5375
53.7	2.09331	2.53277	1.56529	1.94723	1.75336	1.7098	2.28128
53.8	2.06735	2.33959	1.56298	1.98531	2.08792	1.46203	2.03865
53.9	1.94781	2.39852	1.49642	2.23682	2.08414	1.77252	2.26529
54	1.81794	2.23922	1.30594	2.01276	2.28644	2.06174	2.01348
54.1	1.9119	2.32908	1.37475	2.01536	2.15793	1.6306	1.84406
54.2	2.04837	2.18547	1.68551	2.01755	1.99419	1.61106	1.76623
54.3	2.14707	2.23269	1.91907	2.07103	1.92902	1.61438	2.20282
54.4	2.23658	2.46544	1.42534	1.96193	1.93624	1.62233	2.27426
54.5	2.01615	2.39601	1.55033	1.95039	2.05729	1.7569	2.36573
54.6	2.15187	2.40023	1.34373	1.80758	2.08701	1.95442	1.9972
54.7	2.22697	2.7967	1.47612	1.8201	2.05683	1.73323	2.20754
54.8	2.17686	2.9903	1.45466	1.54218	2.21629	1.83944	2.51192
54.9	1.9837	3.13369	1.68337	1.97228	2.01633	1.67676	2.22055
55	1.94646	3.2311	1.56277	2.11758	2.17086	1.62105	2.11524
55.1	2.00077	2.97377	1.57293	2.13026	2.10778	1.78255	2.23916
55.2	2.04206	2.99712	1.64796	1.93549	1.95365	1.63841	2.50511
55.3	2.06845	3.30561	1.40632	2.01882	1.86799	1.92412	2.27552
55.4	1.99288	3.54282	1.63701	2.07928	1.88924	1.7444	1.89344
55.5	1.98144	3.19498	1.67407	2.19845	1.83493	1.7442	2.29342
55.6	2.13185	3.10285	1.75977	2.23017	1.83741	1.70033	2.24017
55.7	2.119	3.53739	1.72672	2.26349	1.80624	1.82767	2.18401
55.8	2.03196	3.29369	1.92865	2.28476	1.70153	1.87265	2.16161
55.9	1.68953	3.05277	1.45102	1.79922	1.74235	1.8478	1.95188
56	1.96822	2.97735	1.46946	1.78202	1.68136	1.73821	1.99707
56.1	2.18054	3.153	1.69209	2.00287	1.67746	1.70282	2.04356
56.2	1.99241	3.1069	1.41152	2.00018	1.82015	1.71058	2.15052
56.3	2.09439	3.39958	1.33098	1.92363	1.80808	1.74166	1.99554
56.4	1.99818	3.64651	1.5277	2.14074	1.6778	1.72736	2.14106
56.5	1.91605	3.15469	1.56515	2.24872	1.84213	1.67127	2.11646
56.6	1.93289	3.06594	1.53725	2.06321	1.69819	1.89407	1.98183
56.7	2.18294	3.08693	1.63673	2.21782	1.73484	1.84086	1.93385
56.8	2.07099	3.84553	1.4505	2.20636	1.68047	1.7971	2.08234
56.9	2.07502	3.21053	1.32806	2.05025	1.69756	1.85533	2.03756
57	1.9965	3.03407	1.49299	1.97986	1.80644	1.85253	1.86297
57.1	2.26097	2.95852	1.63623	1.89453	1.73689	1.70879	1.61657
57.2	2.2302	3.05433	1.53736	2.03706	1.71976	2.00254	2.01879
57.3	2.21031	2.89622	1.74745	2.06549	1.75513	1.8216	2.35178
57.4	2.3191	3.26094	1.52886	2.18213	1.79637	1.80483	2.13312
57.5	1.83098	3.04359	1.83709	2.14049	1.78162	1.75451	2.46693
57.6	1.88196	3.2702	1.54464	1.86985	1.88984	1.87504	2.32292
57.7	1.91179	3.38598	1.64548	2.25213	1.74167	1.96779	2.00117
57.8	1.79043	3.21426	1.73882	2.17613	1.98779	1.86855	2.1654
57.9	2.17623	3.17953	1.77577	2.06356	1.78277	1.757	2.34753
58	2.19807	3.14013	1.42387	1.97942	1.97365	1.69077	2.07917
58.1	1.9437	3.36629	1.78405	1.81946	1.82528	1.64525	2.44478
58.2	1.99702	2.98038	1.60289	1.76683	1.83193	1.79663	2.49779
58.3	1.76503	3.07676	1.86648	1.7661	1.77163	2.02804	2.37516
58.4	1.83776	3.21154	1.81221	1.83834	1.84975	1.74617	2.18194
58.5	1.76554	3.25533	1.77799	2.0506	1.79279	1.67056	2.48411
58.6	2.00182	3.32576	1.89866	1.79022	1.96483	1.77552	2.50872
58.7	1.90624	3.30875	1.65442	2.26612	1.84183	1.93789	2.53566
58.8	1.91495	3.1443	1.80703	2.10182	1.70174	1.7016	2.71088
58.9	1.90178	3.25324	1.63348	2.52406	1.67282	1.57195	2.19351
59	1.98312	3.03844	1.57572	1.97163	1.84563	1.64199	2.31622
59.1	2.0684	2.48797	1.70528	1.96374	1.86711	1.6432	2.60188
59.2	2.04954	2.52275	1.53249	1.96185	1.81954	1.75851	2.29074
59.3	2.14251	3.04892	1.61533	1.88314	1.77096	1.67248	2.39873
59.4	2.09631	3.0501	1.60394	1.85217	1.83478	1.76261	1.88801
59.5	2.08237	3.23356	1.6112	2.13061	1.89499	1.77867	2.26812
59.6	1.91557	3.44803	1.47975	2.12433	1.93451	1.71019	2.05638
59.7	2.04102	3.07671	1.63245	2.16804	1.9356	1.6517	2.5152
59.8	2.03529	3.2736	1.75741	2.18312	2.06887	1.65349	2.31986
59.9	1.99477	3.18308	1.63819	2.10015	2.08982	1.71858	2.17733
60	1.8981	3.12547	1.60799	2.50505	1.92975	1.87686	2.28715
60.1	2.09609	3.40181	1.72246	2.28159	1.90979	1.70464	2.89088
60.2	2.08315	3.10847	1.63748	2.32437	1.86577	1.74458	2.19316
60.3	2.00836	3.29917	1.85765	2.60544	1.96749	1.61349	2.00624
60.4	2.03272	3.25072	1.38292	2.37663	1.73015	1.59818	2.2718
60.5	2.07176	3.29441	1.46722	2.68134	1.78842	1.75529	2.13417
60.6	2.05293	3.44017	1.63864	2.57413	1.6735	1.65246	2.65114
60.7	2.07259	3.69308	1.52537	2.51651	1.69702	1.61203	2.24731
60.8	1.94743	3.36357	1.67302	2.55391	1.94679	1.62774	1.92793
60.9	1.96787	3.52381	1.84047	2.40706	1.8588	1.74349	1.86205
61	1.98181	3.31658	1.75492	2.6833	1.85989	1.75102	2.03762
61.1	1.95904	3.02637	1.82851	2.22498	1.80432	1.58519	2.24827
61.2	2.10069	3.17044	1.66984	2.30437	1.81961	1.67866	1.96765
61.3	1.9283	3.3738	1.46741	2.33933	1.90864	1.89507	2.10438
61.4	1.99952	3.756	1.52185	2.22627	1.83818	1.91437	1.90242
61.5	2.10062	3.60313	1.90967	2.08332	1.84459	1.84876	2.29854
61.6	2.24253	3.40123	1.62824	2.43087	1.91283	1.64267	2.1876
61.7	2.41199	3.67312	1.57458	2.17135	1.69995	1.71671	2.61546
61.8	2.08268	4.19954	1.92079	2.46886	1.77926	1.88012	2.39525
61.9	2.14587	3.73283	1.80228	2.16135	1.83622	1.77793	2.38278
62	2.27448	4.09792	1.97344	2.20775	1.83078	2.07091	2.0729
62.1	1.96051	4.00305	1.8424	2.15436	1.85088	1.66439	1.94693
62.2	2.19327	4.17456	1.71183	1.85574	1.81239	1.63003	1.88215
62.3	2.10345	3.9107	1.84457	1.92084	1.84443	1.77041	2.40702
62.4	2.13893	3.84863	1.75679	1.86613	1.93428	1.82426	2.63171
62.5	2.3286	3.70035	1.9046	1.93007	1.85871	1.68823	2.45912
62.6	2.07211	3.52492	1.71604	1.81168	1.86634	1.69389	2.77107
62.7	2.19182	3.7032	1.82912	2.03756	2.00411	1.90551	2.21537
62.8	2.02707	4.15334	1.87926	1.68852	1.92538	1.81786	2.9421
62.9	1.96905	3.39953	1.72049	1.65168	2.09725	1.83675	2.96177
63	2.18244	3.0221	1.61888	1.55887	1.93945	1.8111	2.94395
63.1	2.05305	3.74646	1.6471	1.59742	1.90604	1.87338	2.46558
63.2	2.02386	3.63448	1.91702	1.55895	1.84771	1.78085	3.12239
63.3	2.07668	3.44993	2.03754	1.68735	1.9696	1.71141	2.49229
63.4	2.09068	3.08152	2.0373	1.51817	2.10763	1.59862	2.56117
63.5	1.91654	3.266	2.22642	1.49666	1.89164	1.7792	2.14914
63.6	1.92881	3.23464	2.00537	1.49631	1.83754	1.59624	2.42701
63.7	2.21001	3.10654	2.05853	1.76136	1.75067	1.7721	2.21548
63.8	2.0403	3.01835	1.98169	1.6704	1.77212	1.82202	2.43036
63.9	1.96949	3.17379	1.96855	1.74581	1.74831	1.74795	2.2323
64	2.12838	3.19354	1.94527	1.50173	2.01082	1.74878	2.27537
64.1	2.12435	3.32284	1.5803	1.56286	1.8569	1.89794	2.55651
64.2	2.2466	3.57859	1.58422	1.65726	1.89987	1.65976	2.25023
64.3	2.41222	3.70485	1.83968	1.73993	1.89614	1.70523	2.563
64.4	2.63102	3.60261	1.91929	2.0459	1.81995	1.87555	2.26837
64.5	2.59488	3.3271	1.64831	1.83833	1.78927	1.56514	2.29965
64.6	2.32413	3.08915	1.73092	1.90399	1.83626	2.02397	2.0842
64.7	2.27755	3.5187	1.84645	1.78994	1.85832	2.25517	2.53219
64.8	2.25732	3.48147	1.96353	1.82125	1.83734	1.86101	1.96899
64.9	2.47313	3.74227	1.83291	1.8728	1.8627	2.03182	1.97068
65	2.16983	4.21994	1.45389	1.85573	1.8452	1.97956	2.14139
65.1	2.15217	4.18141	1.53722	1.6683	1.91049	1.90541	2.10621
65.2	2.18028	4.15425	1.47226	1.89428	1.74509	1.98223	2.08322
65.3	2.2403	4.13513	1.59603	1.6467	1.71813	1.70404	2.28906
65.4	2.11223	3.92282	1.65044	1.82387	1.78781	1.85025	2.16614
65.5	1.93214	4.23953	1.95889	1.79882	1.74887	1.69536	2.19155
65.6	2.14921	3.87359	1.96754	1.73605	1.75144	1.58718	2.14065
65.7	2.04761	3.64469	1.89545	1.92433	1.85015	1.89497	2.19333
65.8	2.12287	3.47542	1.46923	2.41636	1.77575	1.72348	2.21862
65.9	2.25964	4.02392	1.81233	2.20145	1.78614	1.48868	2.45509
66	2.30843	3.43795	1.65431	2.18042	1.80618	1.66123	2.53014
66.1	2.16515	3.49267	1.83625	2.04941	1.77313	1.59337	2.55052
66.2	2.13685	3.62069	1.76112	2.20388	1.77693	1.83176	2.38173
66.3	2.29713	3.4265	1.98901	2.19486	1.72652	1.99674	2.31741
66.4	2.37573	3.99349	1.86296	2.38344	1.92929	2.14764	2.40726
66.5	2.48785	3.47294	1.84261	2.27912	1.68178	2.03157	2.36641
66.6	2.2721	3.75287	1.725	2.45136	1.76286	1.96114	2.325
66.7	2.23585	3.66122	2.07165	2.42661	1.72187	1.97765	2.23835
66.8	2.02943	3.9035	1.77202	2.37253	1.82492	2.02317	2.37984
66.9	2.16206	3.90113	1.6609	2.49057	1.79271	1.76269	2.3539
67	2.14737	3.94678	1.52297	2.39318	1.7683	1.92075	2.42869
67.1	2.10507	3.83584	1.75448	2.22914	1.8073	2.06146	2.07569
67.2	2.11708	4.31234	1.77679	2.36206	1.73502	1.94816	2.17709
67.3	2.14478	3.97913	1.67657	2.19871	1.73465	1.85781	2.36074
67.4	2.07839	3.70404	2.02752	2.09756	1.62986	1.60953	2.02262
67.5	2.2773	3.86182	1.48954	2.2027	1.80755	1.62862	2.2796
67.6	2.11128	3.75502	1.72139	2.16966	1.72486	1.81432	2.16445
67.7	2.3001	3.4339	1.66802	2.02706	1.78563	1.8494	2.04581
67.8	2.06037	3.37496	1.72299	1.90465	1.86375	1.93114	2.01095
67.9	1.99142	3.3336	1.55429	2.08346	1.79725	1.63289	2.04637
68	2.01046	3.26253	1.90575	2.21995	1.74302	1.70678	2.3551
68.1	2.06502	3.04589	1.78315	2.05754	1.86069	1.96926	2.21205
68.2	1.99984	3.23695	1.96671	2.21066	1.81514	1.7357	2.40623
68.3	2.21657	2.83066	1.79436	2.25677	1.8749	1.98244	2.6664
68.4	2.12344	3.04955	1.6864	2.26993	1.71019	1.8592	2.40636
68.5	1.99658	3.27194	1.52048	2.33727	1.79302	1.70684	2.31696
68.6	2.08588	3.19645	1.84331	2.71978	1.8112	1.94125	2.08855
68.7	2.17386	3.47102	2.35616	2.60862	1.76134	2.01336	1.77461
68.8	2.25472	3.32567	2.42788	2.3513	1.73767	1.83129	1.99286
68.9	1.91593	3.58621	1.91975	2.31319	1.7874	1.85434	2.04541
69	2.01488	3.27123	1.83452	2.17967	1.96204	1.77499	1.98694
69.1	2.0386	3.26616	1.76647	2.55434	1.80043	1.80852	2.05684
69.2	2.02864	3.18393	1.85016	2.0899	1.86868	1.96416	2.17116
69.3	2.18593	3.41914	2.6703	2.09433	1.89203	2.03791	2.28947
69.4	2.22518	3.41282	2.94948	2.22454	1.7148	1.95303	1.87846
69.5	2.11087	3.53249	2.47392	2.22916	1.75331	1.76717	2.41146
69.6	2.16526	3.48234	2.3353	2.12501	1.80601	1.71665	2.16909
69.7	2.02999	3.81211	2.2779	2.18735	1.8956	1.91206	2.30226
69.8	2.10412	3.78935	2.55726	1.93681	1.76711	1.78696	2.36663
69.9	2.21706	3.19617	2.38719	2.11064	1.91362	1.72408	2.73481
70	2.16337	3.09697	2.2928	2.03563	2.05767	1.69422	2.0816
70.1	2.20083	3.03008	2.62436	2.41887	1.85458	1.571	2.00653
70.2	2.00293	3.75089	2.37541	1.96796	1.85775	1.68609	1.8203
70.3	2.01512	3.47391	2.43845	1.82294	1.98729	1.60986	1.8336
70.4	2.16297	3.39506	2.34412	2.23484	1.82012	1.55727	2.24121
70.5	2.1919	3.35967	2.32075	2.19615	1.772	1.74936	2.03197
70.6	2.05983	3.44586	2.52816	1.87118	1.8771	1.782	2.16073
70.7	1.99818	3.23744	2.36698	2.02391	1.75659	1.88011	2.30318
70.8	2.22356	3.13333	2.67219	2.06715	1.75716	1.99488	2.34785
70.9	2.09666	3.21777	2.43102	2.02203	1.75864	1.89247	2.34862
71	2.2015	3.49793	2.41888	1.84835	1.83879	1.97219	1.98669
71.1	2.05347	3.11294	2.49627	1.93981	1.75689	1.72709	2.38103
71.2	2.00358	3.30622	2.45825	2.00232	1.78663	1.70509	2.28448
71.3	2.2323	3.18195	2.5265	1.93577	1.82475	1.74327	2.28775
71.4	2.13406	3.84906	2.6051	2.23207	1.70455	1.85761	2.10637
71.5	2.08911	3.70907	2.25131	1.96938	1.82426	1.72849	2.2328
71.6	2.12797	3.72489	2.14684	2.06539	1.7616	1.96176	1.99723
71.7	2.0435	3.83976	2.18358	2.129	1.6837	1.76517	2.09004
71.8	2.07252	3.4583	2.18455	2.06628	1.72088	1.62069	1.89336
71.9	2.05447	3.58123	2.26845	2.13479	1.84495	2.03091	1.97448
72	2.079	3.27805	2.09584	2.15645	1.87314	2.10663	2.08401
72.1	2.12997	3.67951	1.86349	2.00679	1.75717	2.02074	1.78561
72.2	2.11905	3.65506	1.87043	2.42418	1.74253	2.09239	1.70571
72.3	2.37391	3.5665	2.07363	2.29618	1.84214	2.07331	1.95807
72.4	2.27408	3.44197	2.43877	2.46532	1.72083	1.91485	2.07719
72.5	2.1784	3.40048	2.35301	2.8202	1.79134	2.1429	2.21446
72.6	2.00514	2.95012	2.2122	2.40516	1.94639	2.04149	2.63027
72.7	2.07966	3.04287	2.0574	2.45504	1.90194	1.72434	2.61074
72.8	2.0551	2.92567	2.30927	2.40652	1.77941	1.74183	2.77042
72.9	2.1393	3.33569	2.32223	2.36078	1.90269	1.81649	2.97998
73	2.26462	3.15518	2.35116	2.11242	1.7739	1.81684	3.03715
73.1	2.29487	3.09603	2.11111	2.54363	1.87315	1.69067	2.97933
73.2	2.17785	3.66721	2.18388	2.37264	1.87342	1.8208	3.04754
73.3	2.05535	3.34787	2.5167	2.31688	1.82435	1.74784	2.35146
73.4	2.0828	3.48892	2.53935	2.15088	1.96051	1.86721	2.32257
73.5	2.0439	4.06563	2.44746	2.16682	1.74802	1.94636	2.03786
73.6	2.18696	3.99827	1.95045	2.08754	1.94966	1.67435	2.43063
73.7	2.10872	3.62675	2.19162	2.28019	2.02489	1.49224	2.64055
73.8	2.1679	3.68169	1.97263	2.39608	1.79882	1.69912	2.38127
73.9	1.87079	3.7145	2.5957	2.31134	1.96792	1.89689	2.44375
74	2.02046	3.37675	2.53866	2.34953	1.81888	2.00235	2.48901
74.1	1.88961	3.33924	2.0306	2.26749	1.96818	2.07397	2.32897
74.2	2.1476	3.34816	2.25794	2.56279	1.98343	2.05891	2.14385
74.3	1.94363	3.75789	2.51232	2.31311	2.0024	2.26875	2.15411
74.4	2.00132	3.41505	2.23248	2.24971	1.84546	1.80109	2.31384
74.5	1.9907	3.8214	2.54603	2.28401	1.96394	1.73423	2.32222
74.6	2.1207	2.95503	2.28646	2.45305	1.95347	2.13723	2.13113
74.7	1.78349	3.25388	2.08903	2.30774	1.73971	1.89801	1.80642
74.8	1.91995	3.72547	2.05517	2.40389	1.88971	1.89914	2.10336
74.9	1.84484	3.9773	2.24385	2.07515	1.87049	1.5747	2.70672
75	1.92822	3.85022	2.22154	2.28446	1.89321	1.74801	2.21729
75.1	1.841	3.80871	2.45009	2.22461	1.8124	1.87793	2.50771
75.2	2.23429	3.41972	2.34466	2.57207	1.91863	2.31898	2.65579
75.3	2.04671	3.28201	2.69221	2.45408	1.86713	1.72976	2.58984
75.4	2.04106	3.3514	2.66868	2.34995	2.04493	1.71518	3.18671
75.5	2.15384	3.51292	2.42006	2.36635	2.01919	1.63751	3.07667
75.6	2.01931	3.67055	2.60448	2.40723	2.05809	1.52036	2.95673
75.7	2.1371	3.73946	2.40606	2.46324	2.01173	1.68618	3.76942
75.8	2.18053	3.7652	2.15844	1.99486	1.73621	1.52807	3.37981
75.9	1.97784	3.71437	2.20391	2.19132	1.83331	1.42817	3.35975
76	2.16588	4.26583	2.58445	2.08984	1.7958	1.42188	2.92947
76.1	2.11518	4.2619	2.62933	2.15156	1.91274	1.61229	3.18321
76.2	2.15221	4.06024	3.02731	2.27013	1.9523	1.46673	3.03972
76.3	2.06364	4.57021	2.99856	2.21986	2.02553	1.70444	2.92913
76.4	2.1907	4.15885	2.577	2.17017	2.06495	1.8086	3.21817
76.5	2.14178	3.96477	2.54348	2.43631	1.95438	2.22282	2.77091
76.6	2.28949	4.01981	2.55042	2.16518	1.82661	2.0421	2.76627
76.7	2.01299	3.70289	2.49327	2.20032	1.90529	2.09319	2.55584
76.8	1.94211	3.99472	2.1073	2.34978	1.8002	1.90644	2.88844
76.9	2.08386	4.15167	2.79537	2.30156	1.71957	1.92872	2.98449
77	1.92239	4.23488	2.31603	2.52727	1.78121	2.01128	2.82207
77.1	2.07633	4.1585	2.44552	2.1033	1.95975	2.10883	3.37401
77.2	2.09525	4.00659	2.46296	2.41094	1.91095	1.88031	3.19811
77.3	2.16335	4.20505	2.67804	2.21589	1.93929	1.86021	3.31177
77.4	2.12612	4.03713	2.17877	2.12576	1.93206	2.20903	3.20043
77.5	2.1731	3.95516	2.41578	2.02957	1.89686	2.19274	2.99524
77.6	2.19709	3.85495	2.52238	2.41169	1.85205	1.99365	3.04679
77.7	2.36074	3.56363	2.60675	2.23392	1.85818	1.90423	3.17138
77.8	2.32752	3.57563	2.15248	2.26552	1.87152	1.91047	3.05538
77.9	2.22558	3.54388	2.55286	2.18451	1.88735	2.06152	2.57621
78	2.26511	3.6582	2.19931	2.2097	1.95676	1.95796	2.58374
78.1	2.40865	3.93651	1.84186	1.9667	1.9422	2.2829	2.99083
78.2	2.22989	3.95237	2.10004	2.24055	1.79777	1.91433	3.49459
78.3	2.53446	3.98885	2.34711	2.24505	1.95701	2.05612	2.86366
78.4	2.52689	3.95245	2.06988	1.7266	1.84386	2.18323	2.66656
78.5	2.33373	3.75841	1.8222	2.15122	1.79469	1.9481	2.63319
78.6	2.41026	3.59295	1.79655	2.24039	2.00846	2.12543	3.17606
78.7	2.29594	3.36466	1.8599	1.83537	1.84422	2.23875	2.74052
78.8	2.44118	3.58093	1.48898	1.788	1.85699	2.30696	2.96053
78.9	2.07724	3.57069	2.00708	1.7458	1.79184	2.45191	3.08601
79	1.98018	3.4705	2.54191	1.78808	1.73323	2.31518	2.9698
79.1	1.98743	3.59216	2.26142	1.80887	1.82584	2.51173	3.15629
79.2	1.84845	3.71106	2.02589	1.76794	1.79452	2.4468	3.11377
79.3	2.11621	3.60196	1.98989	1.75883	1.7841	2.65322	2.7412
79.4	2.05851	3.62887	2.1419	2.0753	1.79027	2.92105	3.07729
79.5	2.205	3.86295	2.18526	1.85901	1.8438	2.44934	3.07019
79.6	2.02905	3.87547	2.35032	1.75421	1.9091	2.33489	2.80897
79.7	1.94376	3.49349	2.11817	1.8673	1.86984	2.51565	2.60002
79.8	2.15141	3.55031	1.92932	1.90412	1.59987	2.61599	3.4632
79.9	2.02734	4.01207	2.2393	2.05343	1.69154	2.66445	3.55499
80	1.88659	3.74223	1.70097	1.94196	1.83251	2.71292	3.1352
80.1	1.75348	3.6738	1.77512	2.48118	1.83922	2.75533	3.19473
80.2	1.82125	3.47389	1.84607	2.16628	1.73892	2.75395	3.23449
80.3	1.94183	3.63298	1.81129	2.19004	1.95448	2.52632	3.31962
80.4	2.1564	3.70556	1.73959	2.10349	2.00104	2.61515	2.67928
80.5	2.09408	3.43515	2.01611	2.1583	1.79631	2.25004	2.95237
80.6	1.92235	3.52789	2.01994	2.17551	1.88584	2.54226	3.10385
80.7	1.80548	3.36323	2.02713	2.18622	1.88975	3.04513	2.9696
80.8	2.20173	3.44231	2.02317	2.33421	1.8344	2.60446	2.94887
80.9	2.27919	3.48691	1.9403	2.35853	1.79554	2.66146	3.0252
81	1.95778	3.51196	1.852	2.07062	1.82247	2.72068	3.04324
81.1	1.91097	3.34325	1.79655	2.28434	1.70181	2.65696	3.09543
81.2	2.01085	2.82136	2.11699	2.2856	1.725	2.68556	3.24307
81.3	1.80211	3.16685	2.23913	2.09796	1.78779	2.54663	3.22296
81.4	1.75057	3.59515	2.03615	2.17231	1.80179	2.52905	3.56629
81.5	2.10974	3.71729	2.10328	2.37836	1.87068	2.51247	3.34904
81.6	2.03861	3.14063	2.19357	2.41634	1.8419	2.47085	3.05381
81.7	1.79951	3.47226	2.10802	2.46902	1.71851	2.23647	2.88884
81.8	1.70484	3.08917	2.02445	2.34561	1.68383	2.54009	2.97094
81.9	1.78009	3.26496	2.28513	2.47626	1.77101	2.10182	3.07413
82	1.8256	3.07919	2.59977	2.4467	1.70475	2.5139	3.05193
82.1	1.83306	2.89344	2.05825	2.32014	1.80906	2.17198	3.12311
82.2	1.79969	2.77754	1.73445	2.23937	1.71224	2.2816	2.99238
82.3	1.97106	3.28078	1.87331	2.25363	1.80943	2.23785	2.86038
82.4	1.84251	3.24088	2.03548	2.21054	1.78422	2.27029	2.90107
82.5	1.82722	3.13983	2.19091	2.11565	1.86463	2.05045	2.77516
82.6	1.9115	3.27609	2.55864	2.185	1.96257	2.37346	2.42774
82.7	1.84577	2.86521	2.20038	2.37818	1.95278	2.57993	2.83641
82.8	1.88728	2.59959	2.26593	2.28452	1.89964	2.57073	2.96432
82.9	1.88965	3.17533	2.13726	2.18408	1.98584	2.39248	2.95564
83	1.80955	3.25326	2.24168	2.60843	1.96628	2.33161	3.06383
83.1	1.7853	3.08485	1.87382	2.2193	1.93591	2.25576	2.52224
83.2	2.12104	3.12674	2.49221	2.41497	2.02375	2.62385	2.78047
83.3	1.91109	3.0855	2.6166	2.24261	1.80913	2.40352	2.8833
83.4	1.95682	3.15219	2.02065	2.41176	1.67589	2.48242	2.50586
83.5	1.95116	2.95784	2.48955	2.30798	1.73308	2.32855	2.90717
83.6	1.90812	2.75625	2.33357	2.14865	1.71804	2.49298	2.46657
83.7	1.95204	2.59121	2.40376	1.9867	1.77461	2.85475	2.50223
83.8	1.92063	2.91307	2.70127	2.27227	1.69705	2.65942	2.83294
83.9	1.92048	2.75728	2.33351	2.18908	1.60897	2.94853	3.15381
84	1.86889	2.98741	2.28874	1.97621	1.76207	2.81077	3.24208
84.1	1.95848	2.71568	2.30495	2.22198	1.6851	2.73053	2.71026
84.2	2.01414	2.81231	2.4643	1.98922	1.8706	2.94298	2.88144
84.3	2.08146	2.57117	2.32824	2.32599	1.70195	2.94448	2.98312
84.4	1.95704	2.79913	2.17811	1.99737	1.76077	3.20199	2.75095
84.5	1.96392	2.72509	2.14238	2.12671	1.77992	3.13149	3.0718
84.6	1.70285	2.85925	2.26123	1.91969	1.69847	3.14153	3.0056
84.7	1.76256	2.74553	2.4908	1.90088	1.63794	2.9243	2.62348
84.8	1.92365	3.19255	2.21454	1.94704	1.70534	2.88118	2.77219
84.9	1.854	2.66386	2.8297	2.08908	1.82728	2.87652	2.76937
85	1.98185	2.81227	2.2642	1.76478	1.66677	2.84695	2.83719
85.1	1.83019	2.81224	2.44628	2.16262	1.80384	2.98	2.75531
85.2	1.8338	3.34945	2.36277	2.25537	1.82055	2.51469	2.73067
85.3	1.81337	3.07631	2.32384	2.0583	1.79725	2.29115	2.45915
85.4	1.69571	2.99876	2.15878	1.94898	1.96473	2.58936	2.22886
85.5	1.74403	2.87839	2.46919	2.32528	1.89447	2.82098	2.65404
85.6	1.76807	3.02053	2.41164	2.49799	1.91572	2.69377	2.26631
85.7	2.0295	2.65524	2.12945	2.44448	1.86061	3.07012	2.26914
85.8	1.90429	2.93925	2.21026	2.4529	1.74903	2.77799	2.55376
85.9	1.88173	2.83196	2.37725	2.50209	1.7761	2.7786	2.56086
86	1.85527	3.12627	2.25852	2.57015	1.79468	2.60148	2.00581
86.1	1.85255	3.32087	2.19871	2.2354	1.79125	3.0089	2.29151
86.2	1.71899	2.98442	2.35399	2.25213	1.76062	2.9469	2.55121
86.3	1.87876	3.14372	2.36386	2.30334	1.70951	2.70837	2.801
86.4	1.80659	2.65389	1.88939	2.31045	1.8676	2.74733	2.8119
86.5	1.83918	2.6175	2.15359	2.25211	2.13497	2.96814	2.84087
86.6	1.92021	2.83999	2.12779	2.17828	1.84834	3.24645	2.94151
86.7	1.90691	3.14056	2.21589	2.70892	1.91669	2.86048	2.79497
86.8	2.13434	3.24229	2.11122	2.51819	1.79674	2.65017	2.76088
86.9	1.99919	3.15769	1.73082	2.37304	1.73997	2.84836	3.22996
87	2.01751	3.28466	1.86859	2.46227	1.82913	2.8087	2.59412
87.1	2.0454	3.25534	1.83117	2.56839	1.64566	3.06984	2.66533
87.2	1.96929	3.2376	2.03924	2.37839	1.75514	3.37171	2.46098
87.3	1.8804	3.23378	2.07814	2.40976	1.73505	3.33547	2.33809
87.4	1.964	3.25316	2.56409	2.96524	1.63068	3.67611	2.38226
87.5	1.87334	3.08755	2.43385	2.74866	1.71243	3.06242	2.34581
87.6	2.01504	3.42216	2.52496	2.49649	1.69049	3.55915	2.25971
87.7	1.93464	2.95487	2.28067	2.56174	1.77401	3.18912	2.46374
87.8	1.90381	2.98924	2.32321	2.44405	1.82149	3.11297	2.20035
87.9	1.85926	3.14802	2.27773	2.43192	1.83518	3.46891	2.65089
88	1.83994	3.1507	2.0566	2.55355	1.71442	3.44198	2.94952
88.1	2.00228	3.19619	2.26368	2.52098	1.70078	3.36607	2.41378
88.2	2.01928	3.44448	2.27375	2.64025	1.83574	3.0702	2.72731
88.3	1.80742	3.1089	2.01341	2.46151	1.62337	3.35204	3.0048
88.4	2.05814	3.01402	1.82509	2.76267	1.59631	3.02836	3.13823
88.5	1.91567	3.08025	2.38281	2.21549	1.72374	3.19999	2.75613
88.6	1.96864	2.80806	2.41063	2.6484	1.8195	2.67101	2.78645
88.7	1.77831	3.06813	2.83689	2.71451	1.68325	2.52711	2.6042
88.8	2.13091	3.0839	2.55102	2.7035	1.77378	2.84137	2.46317
88.9	2.04437	3.03534	2.19517	2.77842	1.72109	2.9163	2.3447
89	1.98897	3.10252	2.3359	2.87055	1.75858	3.20013	2.72009
89.1	2.1157	3.31775	2.29888	2.67281	1.71501	3.03452	2.15214
89.2	2.24499	3.43636	2.11371	2.59472	1.7938	3.33912	2.25561
89.3	2.1914	3.31753	2.27365	2.4315	1.77734	3.25931	2.65018
89.4	2.24201	2.98363	2.40586	2.6675	1.79291	3.09999	2.5339
89.5	2.01247	2.90621	2.40309	2.69804	1.8617	3.21243	2.85723
89.6	2.34429	2.97917	2.16202	2.50525	1.75729	3.35302	2.81922
89.7	2.22663	2.97715	2.19283	2.13145	1.7033	2.82092	2.77538
89.8	2.14212	2.90755	2.09752	2.49974	1.72314	2.99366	2.66704
89.9	1.90211	2.47413	2.48407	2.10828	1.72663	3.0328	2.92944
90	1.99286	2.96286	2.35505	2.13938	1.77052	3.20247	2.63784
90.1	2.01198	3.37826	2.35717	2.38705	1.75504	2.95817	2.4839
90.2	1.89778	3.14405	2.66334	2.31688	1.69939	3.41698	2.63663
90.3	2.01105	3.15942	2.46504	2.24936	1.80582	3.02763	3.33515
90.4	1.91811	3.28728	2.14123	2.38907	1.75151	3.67857	3.19602
90.5	1.76226	3.28999	2.15315	2.25191	1.84432	3.09484	3.05817
90.6	1.87092	3.80062	2.34092	2.41222	1.84872	3.03395	3.04088
90.7	2.091	4.16807	2.18023	2.27316	1.64141	3.17291	2.88756
90.8	2.16774	3.44088	2.5222	1.87584	1.73901	3.14455	2.80689
90.9	2.06877	3.02317	2.35346	2.07075	1.81181	3.35396	3.32133
91	1.84744	3.24594	2.53682	2.10016	1.74369	2.91931	3.43173
91.1	1.99638	3.08373	2.3119	1.83028	1.86941	3.43812	3.48037
91.2	1.7228	2.99388	2.46556	1.87187	1.93847	2.96283	3.04233
91.3	1.8812	3.13589	2.23096	1.91562	1.83999	3.05419	3.26608
91.4	1.82122	2.92636	2.41878	1.91992	1.90292	3.21501	3.36301
91.5	2.23164	3.64059	2.51745	1.68897	1.66504	2.94897	3.9369
91.6	2.1541	3.07519	2.55182	1.66472	1.70194	2.82822	3.31081
91.7	1.89058	3.5027	2.16622	1.811	1.73559	2.65879	2.99709
91.8	2.33831	3.12902	2.17764	1.59117	1.74874	2.81803	2.91472
91.9	2.26859	3.77529	1.99058	1.64652	1.68939	2.96478	2.56125
92	2.10273	3.32283	2.05145	1.65429	1.58827	3.01274	2.59037
92.1	2.4265	3.05051	2.47475	1.60016	1.64857	2.55152	2.66854
92.2	2.56565	3.43461	2.24134	1.67203	1.64794	2.85176	2.94132
92.3	2.49687	3.05776	2.36603	1.61413	1.68169	2.94763	3.35837
92.4	2.49251	3.30607	2.2263	1.66618	1.70157	3.06634	2.86196
92.5	2.67613	3.28623	2.16063	1.61259	1.853	3.02735	2.60752
92.6	2.65965	3.21549	2.34118	1.74428	1.78255	3.23504	2.49434
92.7	2.29157	3.0349	2.24274	1.52736	1.8395	3.21931	2.80783
92.8	2.42914	3.16344	2.28808	1.70035	1.72056	3.15913	2.85277
92.9	2.32002	2.83351	2.34678	1.59436	1.64191	3.11226	3.47835
93	2.23796	3.05369	2.19848	1.54685	1.64208	3.04273	3.49329
93.1	2.31705	3.40185	2.03992	1.94982	1.52754	2.86022	3.34828
93.2	2.45075	3.60628	2.14002	2.01617	1.61829	3.02477	3.48337
93.3	2.49515	3.53262	2.45306	1.66883	1.75844	3.14943	2.92451
93.4	2.50071	3.3245	2.31814	1.77502	1.83852	2.78927	3.18483
93.5	2.46423	3.72618	2.27487	1.89735	1.72312	3.09332	3.66474
93.6	2.30108	3.27572	2.05024	1.93237	1.85669	3.84478	3.17486
93.7	2.391	3.31737	2.1628	1.89595	1.90706	3.44342	3.14461
93.8	2.21002	3.2419	2.49214	1.78553	1.81167	3.15836	3.31325
93.9	2.55717	3.29708	2.501	1.67189	2.00236	3.38236	3.52088
94	2.36575	3.35856	2.29997	1.55711	2.06419	3.17109	2.97933
94.1	2.15295	3.20426	2.45856	1.91165	1.95	3.28245	2.94823
94.2	2.14935	3.57276	2.25031	1.6833	2.18716	3.07301	3.46824
94.3	2.4717	3.61739	2.47975	1.80415	1.94822	3.50528	3.52581
94.4	2.3704	3.49405	2.62347	1.61244	1.95627	3.22296	3.52537
94.5	2.3437	3.18705	2.54478	1.69694	2.04194	3.31394	3.45832
94.6	2.27652	3.69807	2.08458	1.66355	1.81612	3.27203	3.28983
94.7	2.40847	3.48131	1.93736	1.63509	1.80624	3.13667	3.11705
94.8	2.12417	3.51786	2.01802	2.39641	1.85092	3.08249	3.29483
94.9	2.65816	3.62411	2.42818	2.10466	1.81008	3.53441	3.38512
95	2.65814	3.48371	2.59555	2.10984	1.81924	2.69561
95.1	2.446	3.35951	2.2808	1.97204	1.73685
95.2	2.51728	3.56195	1.75803	2.21904	1.79122
95.3	2.44249	3.64037	2.21614	1.71047	1.7563
95.4	2.26117	3.66499	2.56398	2.02774	1.92249
95.5	2.22578	3.32883	2.36806	2.19361	1.85848
95.6	2.50574	2.78569	2.34207	2.12908	1.70682
95.7	2.46488	3.42555	2.36847	1.86526	2.00186
95.8	2.36106	3.46497	2.09062	1.84791	1.94377
95.9	2.27648	4.1263	2.50944	1.89531	1.92973
96	2.43147	3.72834	2.29764	2.30184	1.95392
96.1	2.50292	3.81297	2.34938	1.9674	1.78178
96.2	2.25736	3.38737	1.9589	2.31408	1.76519
96.3	2.45021	3.11593	1.81615	2.40804	1.82693
96.4	2.32263	3.27992	1.92056	2.02596	1.71866
96.5	2.50574	3.48775	1.97696	1.9914	1.67409
96.6	2.55499	3.09198	2.08658	2.06651	1.84015
96.7	2.27403	3.23696	1.88472	2.01504	1.70345
96.8	2.82456	3.82629	2.12223	1.95089	1.70581
96.9	2.35922	4.06844	2.17036	2.04754	1.68646
97	2.59243	3.37145	1.8753	2.29186	1.79127
97.1	2.25484	3.75159	1.92113	2.15722	1.85766
97.2	2.30213	3.79323	2.07253	2.48867	1.81711
97.3	2.38453	3.84783	2.00085	2.26652	1.73437
97.4	2.71729	4.03172	1.82156	2.22239	1.70405
97.5	2.4896	3.76038	1.79415	2.18622	1.81706
97.6	2.40612	3.57722	2.30204	2.22793	1.80633
97.7	2.35771	2.81535	1.95996	2.3129	1.77398
97.8	2.54499	3.3611	1.91509	2.3014	1.70214
97.9	2.47709	3.28605	1.90797	2.20585	2.04073
98	2.54163	2.92509	1.83253	2.04812	1.78473
98.1	2.76724	3.10747	2.13802	2.32259	1.95986
98.2	2.66477	3.27934	2.25915	2.34125	2.18778
98.3	2.61702	3.50508	1.93211	2.12212	1.8384
98.4	2.73762	3.12324	1.92394	1.96027	1.81618
98.5	2.2937	3.51202	1.82294	2.13001	1.74609
98.6	2.46493	3.35167	1.93127	1.98343	1.85902
98.7	2.70906	3.22159	1.82926	2.12756	1.69179
98.8	2.54381	3.09999	1.90115	2.19203	1.77524
98.9	2.79528	3.02839	2.04669	2.04585	1.68889
99	2.60438	3.13343	2.02694	2.11597	1.78587
99.1	2.75766	3.18522	1.9858	1.93025	1.61157
99.2	2.39201	2.99753	2.62938	2.07099	1.56571
99.3	2.64739	2.81528	2.45649	1.91649	1.7443
99.4	2.71594	2.74876	2.31761	1.71909	1.89069
99.5	2.79725	3.17838	2.04706	1.69098	1.74336
99.6	2.68709	3.18014	2.11929	2.01396	1.72213
99.7	2.96493	3.43987	1.92586	2.03963	1.80441
99.8	2.6558	3.16144	2.03069	2.07279	1.69142
99.9	2.79599	3.0337	1.84708	2.18121	1.64654
100	2.79599	3.0337	1.90946	1.92724	1.64654

## Sheet: ROG
Time	5KH5	6TC	Top Hit 1	Top Hit 2	Top Hit 3	Top Hit 4	Top Hit 5
0	17.8783	17.8981	17.9142	17.9819	18.0003	17.9112	17.8777
0.1	17.9484	17.9897	17.8083	18.1185	18.0048	17.9121	18.1285
0.2	17.9783	18.0092	17.8487	17.9009	17.9642	17.9422	18.0035
0.3	17.9895	17.9798	18.0958	17.8609	17.8777	18.1422	18.1081
0.4	17.9835	17.9665	17.9454	17.879	17.8874	18.0127	18.0228
0.5	17.9659	18.0306	18.0678	17.9635	17.9261	18.0868	18.0289
0.6	17.9123	17.8885	17.8667	17.9844	17.9077	17.9999	17.9422
0.7	17.823	17.9617	17.9851	17.9533	17.8562	17.9127	18.0378
0.8	17.7944	17.9387	17.9802	17.8882	17.8485	17.9807	18.0706
0.9	17.8853	17.8676	17.8779	17.8074	17.8546	17.8773	18.0262
1	17.8422	18.0204	17.9578	17.9294	17.7829	17.8507	18.0305
1.1	17.8768	17.9497	17.9146	17.8695	17.8539	17.9387	17.9705
1.2	17.7853	17.9094	17.8256	18.0188	18.0168	17.9875	17.9031
1.3	17.8533	17.8695	17.8827	17.7686	17.8068	17.8784	17.8364
1.4	17.8746	18.0237	17.9499	17.9017	18.0425	17.9705	17.8869
1.5	17.7862	17.8718	17.8315	17.9035	17.9846	18.0075	17.8361
1.6	17.698	17.9005	17.9617	17.9589	17.9184	17.9735	17.9493
1.7	17.8434	17.7772	17.865	17.8952	17.9692	18.0003	17.8245
1.8	17.7863	17.889	17.7513	17.9276	18.0077	17.9583	17.8683
1.9	17.6591	17.8226	17.9159	17.9097	18.0648	17.953	17.9156
2	17.7968	18.0317	17.9312	17.7609	18.0868	18.019	17.8326
2.1	17.7725	17.7838	17.8536	17.8428	18.2508	17.9138	17.8231
2.2	17.7842	17.8465	17.8705	17.9223	18.0975	17.8774	17.768
2.3	17.6954	17.8188	17.8391	17.8429	18.0948	17.8812	17.7104
2.4	17.8105	17.8638	17.9258	17.8083	18.2014	17.9702	17.9039
2.5	17.7297	17.8139	17.9989	17.9304	17.9768	17.9836	17.8479
2.6	17.6592	17.8822	17.9037	17.8928	18.1696	17.8738	17.7868
2.7	17.6418	17.9746	17.9066	17.8462	18.2239	17.9117	17.7596
2.8	17.7922	17.9424	17.9568	17.9353	18.193	17.7427	17.9317
2.9	17.8314	17.9103	17.8845	17.8709	18.2584	17.8805	17.8838
3	17.8872	18.0424	17.9179	17.9619	18.1701	18.0007	17.7827
3.1	17.7565	18.0018	17.8776	17.9892	18.0702	17.9089	17.8459
3.2	17.7384	18.0304	17.7502	17.8706	17.9821	17.8991	17.9239
3.3	17.7809	18.0079	17.8618	17.7738	18.2658	17.8949	17.8595
3.4	17.8261	18.0028	17.8342	17.945	18.0952	17.9301	17.7534
3.5	17.771	17.9564	17.8561	17.9978	18.0868	17.8284	17.7931
3.6	17.8215	17.8628	17.872	17.8276	18.067	17.8681	17.7225
3.7	17.7267	17.9771	17.8752	18.1007	18.1721	17.9572	17.7311
3.8	17.8892	17.9426	17.9261	17.9463	18.1875	17.9642	17.8351
3.9	17.8796	17.9037	17.7778	17.9758	18.2523	17.86	17.8444
4	17.8151	17.9761	17.8997	17.8875	18.3327	17.8918	17.8285
4.1	17.6427	18.0061	17.9689	17.9434	18.0342	17.8128	17.8359
4.2	17.8316	17.8918	17.9576	17.8761	18.1099	17.9554	17.8722
4.3	17.7337	17.9102	17.8439	17.9004	18.0704	17.9505	17.9455
4.4	17.8353	17.9123	17.8679	17.7256	18.0233	17.9455	17.722
4.5	17.9114	17.9542	17.9233	17.9966	17.985	17.9135	17.6989
4.6	17.8601	17.9483	17.8414	17.9163	17.9556	17.929	17.7722
4.7	17.7433	17.8786	17.7878	17.9394	18.148	17.898	17.8274
4.8	17.9021	17.877	17.9403	17.8705	18.1442	17.9593	17.7257
4.9	17.8408	17.9284	17.9133	17.9559	18.0638	17.93	17.6127
5	17.874	17.8457	17.8145	17.9307	18.079	17.9609	17.8192
5.1	17.6434	17.8841	17.8519	17.8762	18.0968	17.9544	17.8128
5.2	17.6947	17.819	17.8671	17.9814	18.0882	17.8703	17.7454
5.3	17.7401	17.8713	17.8896	17.9991	18.0051	17.7751	17.801
5.4	17.6909	17.9178	17.8343	17.8121	18.1257	17.9126	17.8306
5.5	17.7502	17.9061	17.9273	17.8744	18.1598	17.8431	17.6856
5.6	17.7507	17.9168	18.0354	17.7869	18.1757	17.841	17.7627
5.7	17.6506	17.8475	18.0099	17.9405	18.0305	17.8393	17.6693
5.8	17.7423	17.8458	17.8698	17.892	17.8407	17.8827	17.7534
5.9	17.754	17.8587	17.9093	17.8967	17.8818	17.8497	17.9076
6	17.6731	17.8117	18.0494	17.8212	17.897	17.9177	17.8238
6.1	17.786	17.8075	17.976	17.9645	17.9996	17.9521	17.7728
6.2	17.8532	17.9393	18.0139	17.9182	18.0772	17.9703	17.7949
6.3	17.7131	18.003	17.9703	17.8193	17.892	17.9125	17.807
6.4	17.7417	17.9553	17.938	17.8344	17.9851	17.8771	17.8469
6.5	17.7183	17.9218	17.8999	17.8883	17.9676	17.8744	17.8042
6.6	17.6814	17.9329	17.9194	17.8473	17.912	17.8058	17.844
6.7	17.7068	17.9	17.8579	18.0053	17.9124	17.8066	17.8901
6.8	17.7889	17.9835	18.0983	17.8714	17.9218	17.8372	17.7807
6.9	17.7239	17.886	17.8475	17.93	17.7966	17.7902	17.7689
7	17.7016	17.8737	17.9695	17.9428	17.9348	17.814	17.7545
7.1	17.7457	17.7835	18.0901	17.8464	17.8708	17.7809	17.7149
7.2	17.8015	17.962	18.0485	17.9189	17.8086	17.9217	17.8168
7.3	17.8499	17.9002	17.9976	17.8388	17.8721	17.8073	17.7675
7.4	17.8951	17.8766	17.9659	17.9187	17.9016	17.8354	17.807
7.5	17.9478	17.9629	18.0603	17.9043	17.8212	17.8146	17.8308
7.6	17.7638	17.9194	17.9764	17.8154	17.8182	17.83	17.8096
7.7	17.8103	18.0563	17.9736	17.9193	17.9166	17.7772	17.7413
7.8	17.7945	17.9243	18.093	17.9902	17.9066	17.9415	17.8391
7.9	17.945	17.936	18.0001	17.9149	17.8687	17.9124	17.7677
8	17.918	17.7786	17.8748	17.9276	18.0025	17.7647	17.7511
8.1	17.7936	17.9431	17.9368	17.9646	17.8715	17.8324	17.792
8.2	17.6384	17.8689	17.9699	17.8876	17.8737	17.8368	17.7082
8.3	17.7218	17.7487	18.0635	17.962	17.9222	17.7911	17.6841
8.4	17.8765	17.9443	17.8785	17.91	17.9504	17.8577	17.646
8.5	17.8431	18.0078	17.8117	17.914	17.833	17.7348	17.6942
8.6	17.7683	17.9449	17.8898	17.9033	18.1374	17.8452	17.7931
8.7	17.701	17.8512	17.8984	17.8962	18.0107	17.8372	17.6598
8.8	17.8453	17.8221	17.8786	17.9492	17.8398	17.7941	17.8898
8.9	17.8329	17.8783	17.9779	17.9053	17.828	17.8253	17.7738
9	17.8269	17.8242	17.9441	17.9114	17.8731	17.8653	17.8824
9.1	17.7365	17.9837	17.9374	17.9545	17.8924	17.9203	17.7952
9.2	17.7003	17.7877	18.0219	17.8855	17.9181	18.0069	17.8266
9.3	17.8035	17.934	17.8788	17.8506	17.9149	17.9199	17.7712
9.4	17.7801	17.9817	17.8707	17.9002	17.9362	17.9029	17.8094
9.5	17.8117	17.9592	17.9391	17.9777	18.045	17.9579	17.7996
9.6	18.0022	17.9814	17.9618	17.9792	17.94	17.9089	17.94
9.7	17.8404	17.9461	17.9828	17.8008	17.9628	17.9424	17.8006
9.8	17.962	17.9727	17.9879	17.8697	17.9893	17.8747	17.7913
9.9	17.8658	18.0204	17.8718	17.9416	18.1517	17.6771	17.7913
10	17.9234	17.9606	17.8593	17.8917	17.9861	17.7671	17.7452
10.1	17.7114	17.773	17.9923	17.7972	18.0747	17.8477	17.8695
10.2	17.8236	17.9395	17.8198	17.8664	18.0282	17.7216	17.8057
10.3	17.7437	17.9318	17.8961	17.8812	17.9672	17.797	17.9432
10.4	17.8149	17.7776	17.8803	17.9544	17.957	17.8014	17.7358
10.5	17.8402	17.7635	17.7846	17.9932	17.9635	17.7962	17.8682
10.6	17.9775	17.9211	17.8567	17.8693	17.9979	17.8111	17.7058
10.7	17.8206	17.886	17.8894	17.9126	18.0033	17.8873	17.6761
10.8	17.8502	17.8641	17.8812	17.9347	18.0659	17.9088	17.7667
10.9	17.9402	17.8183	17.8916	17.8057	18.1708	17.8663	17.7849
11	18.0296	17.9619	17.7779	18.0011	18.08	17.8471	17.7364
11.1	17.7651	17.8835	17.9884	18.0387	17.9006	17.8187	17.6084
11.2	17.7406	17.8819	18.0447	18.0754	17.8266	17.818	17.6784
11.3	17.8051	17.8106	17.857	17.9992	17.8419	17.8062	17.7001
11.4	17.6725	17.7772	17.8368	17.981	17.8059	17.7964	17.7727
11.5	17.7548	17.9157	17.9204	18.0219	17.8701	17.9522	17.7517
11.6	17.7744	18.0856	17.8251	18.023	17.8209	17.7795	17.8874
11.7	17.825	17.8578	17.8981	18.1089	17.8424	17.8415	17.6035
11.8	17.7351	17.8513	17.8335	17.8451	17.8456	17.8295	17.886
11.9	17.8095	17.8469	17.8462	17.9474	17.8526	17.795	17.7836
12	17.6938	17.9728	17.8193	17.988	17.9722	17.7849	17.7226
12.1	17.8963	17.8112	17.9322	17.8456	17.9034	17.8322	17.7611
12.2	17.7746	17.7663	17.8702	17.9414	17.8314	17.753	17.7597
12.3	17.8501	17.8788	17.8497	17.8685	17.92	17.8588	17.818
12.4	17.7232	18.084	17.8632	17.9775	17.8325	17.8093	17.6811
12.5	17.7096	17.873	17.8046	18.0022	17.9362	17.7759	17.8566
12.6	17.7767	17.9025	17.8238	17.914	17.8941	17.9316	17.8232
12.7	17.6818	17.8921	17.7425	17.8419	17.968	17.7834	17.9109
12.8	17.7352	17.951	17.836	17.8003	17.8582	17.7332	17.6522
12.9	17.6953	17.9929	17.7853	17.8094	17.9248	17.7138	17.8581
13	17.7237	17.8916	17.9264	17.9545	17.9965	17.7844	17.8232
13.1	17.6844	17.9661	17.928	17.9147	17.8528	17.7835	17.692
13.2	17.7885	18.016	17.8568	17.9397	17.8733	17.7822	17.7045
13.3	17.7617	17.997	17.9267	17.7477	17.9282	17.7719	17.7049
13.4	17.6362	18.0346	17.8958	17.8995	17.96	17.9005	17.7754
13.5	17.8741	18.0901	17.8406	17.7521	17.9235	17.5879	17.7105
13.6	17.7503	17.9401	17.8429	17.7421	17.8779	17.7846	17.8086
13.7	17.7433	17.8003	17.7541	17.7794	17.8278	17.7675	17.8143
13.8	17.6374	17.9032	17.8702	17.7258	17.9666	17.7947	17.7281
13.9	17.6819	17.8825	17.9905	17.8261	18.1141	17.8611	17.8452
14	17.6393	17.9557	17.8089	17.7646	18.0538	17.8942	17.6947
14.1	17.6091	17.9742	17.7598	17.808	18.0089	17.8996	17.6978
14.2	17.7194	17.9945	17.9017	17.7668	17.914	17.8935	17.8837
14.3	17.6857	18.0701	17.904	17.8054	17.8611	17.9256	17.7407
14.4	17.6825	18.0515	17.8508	17.6809	17.8845	17.9888	17.8478
14.5	17.7461	18.1422	17.8609	17.8049	17.8757	17.913	17.7514
14.6	17.7057	18.2389	17.8361	17.8075	18.0375	17.913	17.7671
14.7	17.9231	18.2304	17.9327	17.8547	18.007	17.8391	17.7297
14.8	17.9678	18.2166	17.8979	17.7327	17.9304	17.8072	17.8538
14.9	17.8731	18.0754	17.975	17.7829	17.9169	17.7955	17.8129
15	17.8085	18.1184	17.8826	17.8016	17.9226	17.8684	17.7638
15.1	17.8645	18.0981	17.7957	17.8785	17.9754	17.9013	17.6524
15.2	17.8529	18.0041	17.8309	17.7632	17.8942	17.8287	17.7046
15.3	17.8886	17.9038	17.8398	17.8311	17.8769	17.7785	17.8073
15.4	17.8884	17.8959	17.9221	17.6441	17.9078	17.8711	17.8096
15.5	17.9481	17.9167	17.8697	17.6932	18.1065	17.873	17.9111
15.6	17.821	17.9328	17.8173	17.8589	17.9926	17.953	17.7839
15.7	17.9423	17.9539	17.9082	17.7591	17.9154	17.9842	17.7744
15.8	17.7822	17.9015	17.8893	17.7218	17.9276	17.9032	17.745
15.9	17.899	17.9268	17.8232	17.7633	17.8742	17.8541	17.8202
16	17.7737	17.8587	17.9188	17.84	17.9517	17.8335	17.8927
16.1	17.9137	17.7812	17.8361	17.7624	18.1576	18.0816	17.8754
16.2	17.7687	17.8935	17.8122	17.7284	18.1161	17.8691	17.7319
16.3	17.8476	17.8604	17.8717	17.7884	18.1135	17.8668	17.8293
16.4	17.8448	17.898	17.9723	17.768	17.9046	17.8517	17.7629
16.5	17.924	17.7867	17.8551	17.8614	17.9505	17.9394	17.8772
16.6	17.897	17.9792	17.8602	17.7722	17.9218	17.8489	17.728
16.7	17.7628	17.9877	17.8043	17.7406	18.1831	17.8987	17.7202
16.8	17.7587	17.9108	17.7531	17.7484	18.097	17.8599	17.865
16.9	17.9553	17.9626	17.863	17.7689	18.0752	18.1271	17.8094
17	17.9383	17.8144	17.8484	17.739	18.1217	17.9227	17.8676
17.1	17.8225	17.9085	17.971	17.8152	17.9587	17.8456	17.8646
17.2	17.7712	17.8875	17.8277	17.8595	18.0528	17.9778	17.897
17.3	17.7539	17.8969	17.8523	17.8369	18.0945	17.9185	17.8418
17.4	17.7972	18.0482	17.8837	17.7742	18.0901	17.8799	18.0246
17.5	17.8411	17.7953	17.8578	17.9734	18.0807	17.9387	17.9302
17.6	17.7497	17.8843	17.9471	17.8386	18.0775	17.8679	17.8043
17.7	17.696	17.8242	17.8721	18.0618	18.0207	17.8793	17.8131
17.8	17.8549	17.9695	17.904	17.7975	18.0209	17.9201	17.7665
17.9	17.9015	17.8066	17.8086	17.9053	18.0593	17.9446	17.7802
18	17.9091	17.74	17.8658	17.8504	17.9176	17.8124	17.7585
18.1	17.9078	17.9604	17.8892	18.0055	17.9014	17.8492	17.8143
18.2	17.8586	17.8296	17.878	18.0457	17.9198	17.8717	17.7141
18.3	17.9247	17.796	17.839	17.9053	17.929	17.8675	17.809
18.4	17.8434	17.8198	17.9181	17.8936	17.9674	17.804	17.7248
18.5	17.8243	17.9156	17.8934	17.9263	17.8064	17.8843	17.7658
18.6	17.7553	17.9416	17.7656	17.8688	17.9004	18.0021	17.9472
18.7	17.7758	17.8731	17.8647	17.9012	18.004	17.8677	17.8141
18.8	17.8897	17.9632	17.9446	17.9542	18.0068	17.8721	17.9408
18.9	17.8591	17.9284	17.9256	18.0699	17.881	17.8648	17.8827
19	17.7958	17.8521	17.8893	17.7978	17.9402	17.8101	17.8704
19.1	17.8467	17.9182	17.88	17.9874	17.9102	17.9192	17.8651
19.2	17.8013	17.9095	17.8291	17.7806	17.9082	17.909	17.8506
19.3	17.7788	17.9076	17.8986	17.7514	17.9185	17.8225	17.812
19.4	17.8959	17.9362	17.8899	17.6544	17.9077	17.8281	17.7458
19.5	17.7659	17.8744	17.9254	17.7791	17.8161	17.9029	17.8219
19.6	17.9127	17.7388	18.0358	17.7674	17.8028	17.8143	17.8495
19.7	17.76	17.7396	17.9246	17.8385	17.9497	17.7765	17.7395
19.8	17.9911	17.7715	18.0079	17.8901	17.9043	17.8798	17.8425
19.9	17.8873	17.8099	17.8222	17.8706	17.903	17.7646	17.7942
20	17.8003	17.6983	17.9543	17.8826	17.8242	18.0128	17.6824
20.1	17.8262	17.8844	18.0367	18.0755	18.0252	17.9764	17.7502
20.2	17.8671	17.7782	17.8846	17.9418	18.0318	18.0801	17.712
20.3	17.8163	17.8304	17.9452	17.8369	17.817	17.8684	17.7392
20.4	17.9275	17.914	17.9236	17.942	17.9233	17.9217	17.8302
20.5	17.9287	17.8428	17.9908	17.8373	17.9314	17.908	17.7831
20.6	17.8084	17.9244	17.9119	17.854	17.8901	17.9136	17.7013
20.7	17.7246	17.8869	18.0235	17.8508	17.8853	18.0163	17.8658
20.8	17.8991	17.9526	17.9133	17.8543	17.9478	17.9256	17.8446
20.9	17.8427	17.8878	17.7952	17.886	17.9866	17.9155	17.7808
21	17.9502	17.8838	17.8738	17.8659	18.02	17.8719	17.8134
21.1	17.8865	17.7723	17.9136	17.8312	17.9122	17.8861	17.7653
21.2	17.8696	17.7594	17.9343	17.748	17.9534	17.8808	17.7694
21.3	17.9069	17.9079	17.9254	17.7304	17.9233	17.8606	17.7695
21.4	17.7142	17.8283	17.8537	17.9795	17.8755	17.9177	17.7975
21.5	17.9169	17.8732	17.9952	17.8687	17.8036	17.8422	17.7905
21.6	17.7698	17.8229	17.8758	17.9365	17.8088	17.71	17.7685
21.7	17.7036	17.747	17.828	17.7105	17.9117	17.8356	17.7938
21.8	17.8958	17.7077	17.8931	17.7776	17.8584	17.7648	17.824
21.9	17.8367	17.845	17.7977	17.9366	17.8152	17.8119	17.7132
22	17.8051	17.6944	17.9859	17.9891	17.9161	17.8275	17.8243
22.1	17.8554	17.778	17.9402	17.8913	17.8531	17.7867	17.7425
22.2	17.7699	17.8059	17.9246	17.9111	17.9188	17.7563	17.7575
22.3	17.7221	17.8463	17.8812	17.848	17.932	17.7536	17.798
22.4	17.7707	17.6585	17.7398	17.9233	17.9101	17.7811	17.764
22.5	17.7534	17.7917	17.8895	17.8221	17.8962	17.8802	17.825
22.6	17.8848	17.8183	17.9783	17.7175	18.0265	17.8465	17.6916
22.7	17.6153	17.8821	17.9216	17.7579	17.9369	17.7621	17.6389
22.8	17.762	17.8798	17.8981	17.7115	17.8873	17.8605	17.8036
22.9	17.7141	17.9428	17.9443	17.6536	18.066	17.667	17.775
23	17.7743	18.0223	17.9237	17.8934	18.1016	17.803	17.7706
23.1	17.7288	17.9095	17.953	17.7274	17.8981	17.8345	17.7252
23.2	17.5664	17.8583	17.9944	17.7065	18.0214	17.8983	17.673
23.3	17.8471	17.8334	17.8508	17.7782	18.0794	17.7277	17.7254
23.4	17.8827	17.8917	17.8878	17.8154	17.9242	17.9125	17.8148
23.5	17.7991	17.8496	17.9975	17.7892	17.9718	17.8091	17.7813
23.6	17.8401	17.8503	17.9552	17.7764	18.0053	17.7447	17.7551
23.7	17.9215	17.8305	17.916	17.8476	17.9338	17.7844	17.7931
23.8	17.9287	17.7211	17.9936	17.905	18.0616	17.7803	17.7626
23.9	17.8878	17.8657	18.0038	17.6949	17.9957	17.8455	17.7505
24	17.9436	17.8775	17.9932	17.8692	17.9119	17.7936	17.8111
24.1	17.8093	17.8824	18.0134	17.7727	17.9862	17.7723	17.738
24.2	17.8668	17.9681	17.9182	17.7082	18.14	17.7056	17.7651
24.3	17.8286	17.9133	18.0574	17.7916	17.9085	17.7773	17.7776
24.4	17.7877	17.8736	17.9927	17.8671	18.0293	17.6868	17.7859
24.5	17.8367	17.8743	17.9675	17.899	17.9322	17.8235	17.8222
24.6	17.7974	18.0194	17.932	17.8112	17.9278	17.7377	17.9149
24.7	17.8265	17.8105	17.969	17.801	17.9418	17.7878	17.7802
24.8	17.6296	17.9356	17.9205	17.7621	17.9506	17.6992	17.8624
24.9	17.781	17.9724	17.9978	17.8504	18.0033	17.751	17.8397
25	17.7745	17.9893	17.9571	17.6899	17.9837	17.6901	17.9204
25.1	17.7268	17.9309	17.9964	17.7867	17.9742	17.8059	17.7424
25.2	17.7756	17.8271	18.0423	17.793	18.0218	17.7073	17.8389
25.3	17.717	17.9544	18.0899	17.7723	17.9487	17.7989	17.8204
25.4	17.8235	17.9112	17.9096	17.8166	17.8605	17.7354	17.9599
25.5	17.8141	17.8114	17.8509	17.8753	17.902	17.7126	17.7547
25.6	17.6032	17.861	17.9618	17.7883	17.8338	17.816	17.7319
25.7	17.6556	17.8842	17.9623	17.9274	17.733	17.6485	17.7937
25.8	17.8121	17.8953	18.0098	17.8996	17.8865	17.7414	17.7219
25.9	17.7119	17.865	18.0863	17.7884	17.8725	17.7503	17.7086
26	17.6706	17.8584	17.9093	17.8525	17.7833	17.7769	17.731
26.1	17.7931	17.7935	17.9006	17.8561	17.7001	17.7265	17.892
26.2	17.7688	17.7032	17.9314	17.8738	17.7929	17.7865	17.7324
26.3	17.9027	17.8111	17.9445	17.9388	17.7947	17.6765	17.8048
26.4	17.6829	17.8282	18.004	17.7778	17.8128	17.6443	17.8256
26.5	17.8296	17.9002	17.8173	17.8205	17.7716	17.7862	17.7894
26.6	17.7722	17.9357	17.8309	17.8368	17.8439	17.7707	17.7261
26.7	17.8623	17.8831	17.8874	17.9205	17.734	17.7754	17.8564
26.8	17.8347	17.8599	17.9266	17.996	17.8149	17.7885	17.7506
26.9	17.9678	18.0721	17.8327	17.842	17.743	17.6551	17.9022
27	17.8271	18.1575	17.9398	17.7473	17.8793	17.745	17.7554
27.1	17.8064	18.1151	17.9238	17.7906	17.7789	17.7127	17.7371
27.2	17.93	17.962	17.9328	17.9174	17.8017	17.7096	17.9284
27.3	17.8348	17.7893	17.8847	17.799	17.9093	17.7372	17.8085
27.4	17.8921	17.9176	17.7853	17.855	17.8016	17.6878	18.0356
27.5	17.8857	17.8663	18.0212	17.7638	17.884	17.7119	17.8739
27.6	17.8404	17.8952	17.8808	17.8194	17.9254	17.722	17.7855
27.7	17.9387	17.988	17.9115	17.8459	17.8095	17.6883	17.7856
27.8	17.8162	17.8517	17.9688	17.912	17.9069	17.672	17.8669
27.9	17.819	17.8577	17.9	17.8665	17.8863	17.7943	17.7371
28	17.843	17.9623	17.9443	17.9272	17.8339	17.7379	17.7558
28.1	17.8174	17.8108	17.8711	17.7764	17.7959	17.6426	17.7975
28.2	17.8991	17.8667	18.0003	17.8223	17.7685	17.757	17.8886
28.3	17.8462	18.0272	17.8965	17.7514	17.8089	17.8397	17.827
28.4	17.7435	17.827	17.7843	17.8031	17.7376	17.7451	17.7528
28.5	17.7304	17.899	17.8411	17.7689	17.7886	17.805	18.1408
28.6	17.734	17.9743	18.0214	17.8345	17.8699	17.835	17.985
28.7	17.8886	17.8496	17.9776	17.7345	17.6122	17.786	18.0376
28.8	17.656	17.7949	17.9692	17.7773	17.7957	17.7709	17.8591
28.9	17.7568	17.9163	17.9312	17.9883	17.7096	17.8163	17.9214
29	17.9003	17.9168	17.8024	17.8133	17.7672	17.8965	17.8178
29.1	17.9431	17.9493	17.9316	17.9116	17.8708	17.8579	17.7898
29.2	17.8358	17.9325	17.9431	17.8659	17.8785	17.8121	17.9234
29.3	17.6732	17.9267	17.7998	17.7871	17.9956	17.8954	17.8255
29.4	17.7001	17.9157	17.8578	17.7185	18.0046	17.7045	17.8249
29.5	17.8253	17.8653	17.9532	17.787	17.9501	17.7595	17.7643
29.6	17.7636	17.9141	17.9222	17.7449	17.8997	17.7623	18.0098
29.7	17.6383	17.9462	17.9958	17.8603	17.8906	17.7311	18.0208
29.8	17.6307	18.1103	17.9129	17.6214	17.9011	17.7361	17.9135
29.9	17.7567	18.1013	17.8578	17.6768	17.8346	17.7645	17.9607
30	17.5418	17.8984	17.8858	17.7671	17.8659	17.6956	17.9066
30.1	17.7569	17.9585	17.9323	17.6221	17.7979	17.7713	17.9949
30.2	17.6614	18.12	17.9958	17.7941	17.8768	17.7278	18.0394
30.3	17.6193	17.9456	17.963	17.7151	17.8081	17.7107	17.9178
30.4	17.722	18.1866	18.0591	17.7797	17.986	17.7619	17.8424
30.5	17.7522	18.1744	17.9799	17.7097	17.9311	17.8551	18.07
30.6	17.8464	18.0514	17.9883	17.7761	17.816	17.7332	17.8868
30.7	17.6818	18.0875	17.9622	17.7339	17.9552	17.8414	17.9599
30.8	17.7465	18.1209	17.9892	17.8015	17.9316	17.7423	17.7755
30.9	17.7783	18.081	17.8359	17.7737	17.9327	17.6547	17.8843
31	17.5871	18.0112	17.9827	17.7452	17.8721	17.6911	17.9318
31.1	17.736	18.1004	17.8758	17.7561	18.1801	17.751	17.9466
31.2	17.7361	18.1661	18.0772	17.8162	17.9625	17.786	17.8959
31.3	17.7418	18.0913	17.9113	17.803	17.8511	17.644	17.8247
31.4	17.7933	17.9184	17.9224	17.8969	17.8996	17.8748	17.9315
31.5	17.776	18.1018	17.9573	17.8218	17.9258	17.7874	17.9563
31.6	17.6547	18.0612	18.0633	17.8701	17.9252	17.8212	17.9455
31.7	17.6198	18.0117	17.8419	17.7818	18.0403	17.7555	17.9001
31.8	17.7906	18.1289	18.0157	17.8051	17.9712	17.8024	17.8821
31.9	17.8101	17.9918	18.1018	17.7605	18.0239	17.7503	18.0618
32	17.8728	17.9679	17.8535	17.7686	18.0173	17.7129	17.9858
32.1	17.6698	17.884	17.8984	17.7702	17.872	17.7322	18.0499
32.2	17.7261	18.0765	17.9876	17.7569	18.0235	17.7811	18.0743
32.3	17.691	18.0988	17.929	17.8143	18.0013	17.7182	17.9988
32.4	17.6792	17.9503	17.8654	17.7739	17.9742	17.7675	18.0234
32.5	17.7871	17.9303	17.877	17.7504	17.9305	17.7835	17.997
32.6	17.7539	18.1316	18.0545	17.8229	17.8581	17.8055	17.9221
32.7	17.7197	17.9714	18.0527	17.7766	17.8176	17.7171	17.9071
32.8	17.6339	18.0258	17.9742	17.9003	17.7699	17.7097	17.9599
32.9	17.71	18.0107	18.0076	17.7571	17.7951	17.7327	18.0176
33	17.6683	18.2521	17.7743	17.7875	17.9316	17.7708	17.8928
33.1	17.7736	18.1342	18.0297	17.8647	17.7969	17.7995	17.9986
33.2	17.768	18.148	17.8988	17.7734	17.8282	17.8097	18.0219
33.3	17.7207	18.1864	17.8956	17.8926	17.8234	17.7414	18.0273
33.4	17.671	18.2517	17.9167	17.788	17.9304	17.8193	18.2181
33.5	17.7331	18.2718	17.8487	17.7804	17.7562	17.8001	18.083
33.6	17.7408	18.2175	17.9983	17.7284	17.6184	17.8066	18.1627
33.7	17.7557	18.0799	18.0093	17.8349	17.7816	17.8016	18.0824
33.8	17.7932	18.051	17.9051	17.8405	17.8706	17.6942	18.0925
33.9	17.6605	18.1992	17.8992	17.8402	17.6703	17.7593	18.1586
34	17.7298	17.9609	17.8382	17.8643	17.7996	17.7521	18.1204
34.1	17.753	18.0465	17.9626	17.7806	17.8325	17.7609	18.1739
34.2	17.7623	18.1517	18.0872	17.7914	17.9638	17.7837	18.1903
34.3	17.7194	18.1201	17.947	17.8542	18.0048	17.7842	18.19
34.4	17.7733	18.0804	17.8647	17.8297	17.9354	17.842	18.2617
34.5	17.7661	17.9404	17.8289	17.778	18.1366	17.8278	18.1231
34.6	17.7722	18.084	17.851	17.8196	18.0155	17.7696	18.1407
34.7	17.7696	18.019	17.8442	17.8832	17.8837	17.8146	18.0994
34.8	17.6569	17.9873	17.9346	17.7755	17.9454	17.9073	18.1762
34.9	17.7425	17.9181	17.9769	17.8595	18.0831	17.7906	18.2084
35	17.7386	17.9054	17.8842	17.8141	18.1686	17.7762	18.1471
35.1	17.7144	18.0436	17.7602	17.8368	18.0973	17.8129	18.1701
35.2	17.7652	17.8786	17.8364	17.853	18.0259	17.905	18.2228
35.3	17.7272	17.9303	17.8389	17.824	18.1129	17.8498	18.1519
35.4	17.7538	17.9842	17.8259	17.8068	18.1801	17.8648	18.1475
35.5	17.7566	17.9609	17.8467	17.7701	18.1577	17.8549	18.0836
35.6	17.8637	17.9232	17.8278	17.6594	18.4266	17.8648	18.2483
35.7	17.7614	17.995	17.9318	17.6521	18.1877	17.8884	18.1865
35.8	17.8691	18.252	17.8503	17.7694	18.0974	17.7413	18.1323
35.9	17.6813	18.0343	17.8185	17.8349	18.1944	17.8056	18.1745
36	17.7777	18.0041	17.6478	17.7398	18.1435	17.8962	18.2349
36.1	17.697	18.0159	18.031	17.7919	18.1028	17.8423	18.1122
36.2	17.8436	18.1118	17.8841	17.9007	18.1209	17.8241	18.0674
36.3	17.7974	18.1573	17.827	17.7472	18.239	17.9717	18.0461
36.4	17.7735	18.0945	17.7787	17.8483	18.2487	17.8067	18.274
36.5	17.8765	17.9902	17.8519	17.679	18.1738	17.8358	18.1771
36.6	17.8363	17.9589	17.8233	17.6479	18.1441	17.7201	18.109
36.7	17.6794	17.9716	17.8251	17.8128	18.0512	17.7844	18.2499
36.8	17.71	17.9749	17.8851	17.762	18.1888	17.7077	18.0842
36.9	17.7853	18.1385	17.998	17.7773	18.1391	17.8078	18.2677
37	17.7092	18.0935	17.9365	17.8662	18.101	17.7021	18.2054
37.1	17.6698	18.0368	17.9416	17.8154	18.0657	17.8639	18.0612
37.2	17.7143	17.9745	17.9408	17.7858	18.2108	17.8602	18.1516
37.3	17.7518	17.9227	17.8763	17.7584	18.1837	17.8209	18.1286
37.4	17.7104	18.0695	17.8513	17.8219	18.1264	17.8113	18.1912
37.5	17.6811	18.095	17.8581	17.7343	18.1008	17.7455	18.1382
37.6	17.6428	18.0025	17.8728	17.8306	18.1873	17.782	18.1145
37.7	17.5972	18.0971	17.8339	17.7842	18.2235	17.7647	18.1499
37.8	17.7567	18.0841	17.9957	17.868	18.2262	17.7616	18.1116
37.9	17.6675	18.0053	18.06	17.7374	18.107	17.892	18.0583
38	17.7434	17.9358	17.9254	17.8093	18.2613	17.8605	18.2756
38.1	17.8103	17.9326	17.8636	17.7025	18.0738	17.787	18.2288
38.2	17.7351	18.1061	17.8918	17.7849	18.1436	17.7931	18.1488
38.3	17.7342	17.9689	17.8643	17.8059	18.1875	17.7226	18.3046
38.4	17.8617	18.0102	17.914	17.7561	18.1038	17.6775	18.1244
38.5	17.7781	17.9401	17.9844	17.7641	18.0972	17.8653	18.277
38.6	17.7687	17.9866	17.9018	18.0064	18.1675	17.9068	18.3053
38.7	17.9141	18.0249	17.9359	17.8136	18.1008	17.849	18.1885
38.8	17.8125	18.0526	17.9173	17.7766	18.0324	17.7569	18.2584
38.9	17.7607	17.924	17.8192	17.7358	18.1374	17.846	18.2464
39	17.7978	17.9472	17.908	17.7052	18.0691	17.7491	18.2194
39.1	17.9474	18.0898	17.9438	17.8175	18.0004	17.6978	18.2671
39.2	17.8258	18.0862	17.8965	17.6881	18.1036	17.6602	18.1585
39.3	17.7208	17.9791	17.9834	17.7546	18.0772	17.6783	18.2332
39.4	17.8805	18.1059	17.9669	17.6945	18.0026	17.6866	18.1553
39.5	17.7307	18.0501	17.9643	17.8215	17.9577	17.7566	18.1246
39.6	17.8477	18.0376	17.9535	17.7665	17.8482	17.7441	18.1226
39.7	17.8632	18.0332	17.8984	17.7349	17.883	17.7871	18.1802
39.8	17.8319	17.9843	17.8839	17.7897	17.8959	17.8963	18.1543
39.9	17.8605	17.9232	17.973	17.7049	17.8306	17.8585	18.1247
40	17.7122	18.0901	17.9627	17.8222	17.8986	17.7887	18.1032
40.1	17.7558	18.0674	17.8725	17.8953	17.8451	17.817	18.2127
40.2	17.8324	18.1117	18.0469	17.7998	17.9833	17.7542	18.2335
40.3	17.8117	18.1996	18.0555	17.6619	18.0489	17.6899	18.154
40.4	17.8205	18.1948	17.937	17.7596	17.9731	17.8202	18.0431
40.5	17.8466	18.0328	17.9703	17.8586	17.9517	17.6108	18.0664
40.6	17.7323	18.0384	18.0113	17.7012	18.024	17.7851	18.2392
40.7	17.6821	18.0935	17.9697	17.7233	18.003	17.7753	18.247
40.8	17.8556	18.1227	17.9443	17.6813	18.1267	17.702	18.2483
40.9	17.6321	18.0299	17.8649	17.7643	17.8698	17.7359	18.0862
41	17.8518	18.0878	17.9468	17.8612	18.1509	17.7455	18.0718
41.1	17.8075	18.1076	17.8458	17.8007	18.1115	17.7579	18.1085
41.2	17.7149	18.0787	17.9494	17.7092	18.1223	17.7188	18.0926
41.3	17.7918	18.0477	17.8395	17.7314	18.0504	17.7119	18.0433
41.4	17.7757	18.0594	17.9488	17.6323	18.0578	17.6472	18.1379
41.5	17.7673	18.0534	17.9297	17.7497	17.9614	17.7208	18.1756
41.6	17.7031	18.0016	17.8102	17.7074	18.008	17.624	18.1479
41.7	17.7459	17.9905	17.8689	17.909	18.0137	17.7804	18.1375
41.8	17.7247	18.0212	17.8285	17.861	18.018	17.8249	18.157
41.9	17.7819	18.0871	17.8624	17.7735	18.0317	17.7533	18.0828
42	17.7886	18.0783	18.0023	17.8142	18.0233	17.714	18.0511
42.1	17.6565	18.0624	17.9217	17.6554	18.0937	17.8363	18.2043
42.2	17.7324	18.0453	17.7626	17.664	18.1869	17.797	18.1683
42.3	17.7415	18.1538	17.8676	17.834	18.0269	17.6693	18.2006
42.4	17.5946	18.1928	17.8363	17.7604	18.0429	17.7397	18.1403
42.5	17.7616	18.1703	17.9177	17.8305	18.0822	17.7672	18.0536
42.6	17.7439	18.1935	17.9039	17.8573	18.1619	17.7757	18.1237
42.7	17.7371	18.1292	17.9289	17.7166	18.097	17.7246	17.9933
42.8	17.69	18.0212	17.9337	17.6892	18.0022	17.8323	18.2114
42.9	17.7057	18.0746	17.9778	17.6831	17.9613	17.8223	18.1716
43	17.6503	18.0013	18.0031	17.7568	18.1774	17.8065	18.1824
43.1	17.9587	18.1193	17.8126	17.7909	18.0619	17.7556	18.1935
43.2	17.7917	18.1261	17.948	17.7211	18.1741	17.7996	18.128
43.3	17.8165	18.0976	17.8744	17.7617	18.0993	17.8792	18.2978
43.4	17.804	17.9031	17.9438	17.7701	18.0214	17.7499	18.0834
43.5	17.7366	18.0673	17.8354	17.7297	17.9864	17.7832	18.1754
43.6	17.6806	18.1634	17.8357	17.7007	18.0335	17.7617	18.287
43.7	17.7235	18.0156	17.8977	17.6929	18.0545	17.8025	18.1779
43.8	17.7694	17.9607	17.9029	17.6918	18.1878	17.7728	18.2722
43.9	17.6503	18.0683	17.9651	17.7005	18.0679	17.749	18.2066
44	17.6363	18.0387	17.8218	17.6571	18.0814	17.7256	18.0986
44.1	17.665	18.0427	17.8481	17.775	18.0144	17.7543	18.121
44.2	17.7586	18.0422	17.8758	17.6965	18.0872	17.7239	18.1903
44.3	17.6462	18.0877	17.909	17.7928	18.0276	17.7248	18.2082
44.4	17.5884	18.079	17.9745	17.7851	17.9869	17.7805	18.233
44.5	17.7688	17.9934	17.9647	17.6745	17.8677	17.7127	18.1848
44.6	17.6701	18.075	17.8658	17.7475	17.9765	17.8172	18.0042
44.7	17.5732	18.1153	17.7888	17.6401	17.933	17.822	18.2027
44.8	17.6028	18.136	17.8833	17.761	17.9167	17.777	18.2178
44.9	17.5861	18.1673	18.0047	17.7835	17.9959	17.8369	18.1447
45	17.6234	18.188	17.9252	17.8431	18.0853	17.6844	18.1558
45.1	17.7176	17.95	17.9629	17.7623	18.1045	17.7101	18.1944
45.2	17.7089	18.1818	17.9025	17.8213	17.9721	17.8046	18.1437
45.3	17.6496	18.0628	17.9203	17.8617	17.9772	17.7281	18.1256
45.4	17.6481	18.0871	17.8062	17.7912	17.9649	17.7715	18.2277
45.5	17.7592	18.002	17.7988	17.9024	17.9313	17.7089	18.2147
45.6	17.7675	18.1837	17.8071	17.8232	18.0457	17.7338	18.1008
45.7	17.7394	18.1191	17.8422	17.7028	18.1148	17.7432	18.126
45.8	17.5785	18.075	17.9824	17.7636	17.9841	17.7734	18.215
45.9	17.6781	18.0912	17.8518	17.8293	18.0519	17.7597	18.163
46	17.7396	18.0431	17.8938	17.6424	17.8984	17.8186	18.1713
46.1	17.6377	18.1515	17.8371	17.8365	17.929	17.8122	18.2174
46.2	17.8856	18.1084	17.8584	17.711	18.0209	17.7129	18.219
46.3	17.9358	18.0691	17.8934	17.8052	17.849	17.8214	18.2437
46.4	17.8089	18.1736	17.8087	17.8156	17.9656	17.789	18.1646
46.5	17.7064	18.1578	17.9531	17.879	17.9567	17.8124	18.2376
46.6	17.815	18.112	17.8816	17.764	18.0471	17.7827	18.0941
46.7	17.8552	18.2403	17.9984	17.8374	18.008	17.7151	18.1752
46.8	17.7316	17.9557	17.923	17.7302	17.9584	17.7694	18.241
46.9	17.6108	18.0466	17.8935	17.8637	18.0016	17.7963	18.1612
47	17.6691	18.0899	17.9164	17.8182	17.9553	17.7993	18.1763
47.1	17.6808	18.228	17.9488	17.7775	18.0449	17.8582	18.1054
47.2	17.8124	18.0143	17.8745	17.8265	18.0715	17.8094	18.1339
47.3	17.7907	18.068	17.8103	17.762	18.1297	17.7507	18.0596
47.4	17.5794	18.0112	17.8055	17.8002	17.9415	17.7874	18.0778
47.5	17.6474	18.2097	17.8669	17.7832	17.9718	17.8383	18.1861
47.6	17.7647	18.1405	17.9183	17.8167	17.9565	17.8729	18.1747
47.7	17.5272	18.2264	18.0024	17.7793	18.0266	17.7757	18.2303
47.8	17.5499	18.1077	17.8187	17.8241	17.954	17.7785	18.2199
47.9	17.6393	18.0885	17.9893	17.8835	18.02	17.712	18.2317
48	17.7513	18.1272	17.8835	17.8741	17.9984	17.8324	18.1576
48.1	17.6333	17.9769	17.9555	17.8279	17.9118	17.7492	18.2015
48.2	17.6376	18.0283	17.8807	17.7968	17.9068	17.7701	18.2806
48.3	17.6674	18.2091	17.8475	17.8809	18.0628	17.7605	18.1798
48.4	17.61	18.1161	17.9851	17.7481	18.0521	17.7842	18.0329
48.5	17.6306	18.1209	18.0346	17.7767	18.0934	17.7121	18.1053
48.6	17.715	18.1004	18.1089	17.7346	18.0688	17.7625	18.2289
48.7	17.7266	18.0785	17.88	17.8886	18.0389	17.7552	18.191
48.8	17.7874	18.0163	17.9019	17.854	18.1266	17.8802	18.23
48.9	17.6874	17.9941	17.8237	17.7179	17.9322	17.7745	18.2654
49	17.6601	18.0037	17.8382	17.7241	17.9981	17.8425	18.1748
49.1	17.6634	18.203	18.0146	17.9167	17.9922	17.8019	18.1138
49.2	17.7019	18.1464	17.9134	17.7272	18.0878	17.8341	18.1707
49.3	17.7515	18.1523	17.875	17.8673	18.0571	17.7943	18.0442
49.4	17.7615	18.26	17.9737	17.8373	18.0101	17.8333	18.1559
49.5	17.7111	18.1529	17.9776	17.7355	17.9956	17.8512	18.3092
49.6	17.7034	18.1189	17.9184	17.8178	17.8906	17.7349	18.3034
49.7	17.7186	18.1228	17.9467	17.7633	18.0497	17.831	18.2769
49.8	17.764	18.206	18.0605	17.7176	17.9577	17.6987	18.2949
49.9	17.6237	18.3064	18.0543	17.6915	17.9596	17.783	18.1528
50	17.7659	18.3191	18.0759	17.6922	17.9868	17.7804	18.2612
50.1	17.6438	18.3042	17.9997	17.8185	18.0568	17.6925	18.0979
50.2	17.6347	18.3308	17.9925	17.7777	18.0056	17.8054	18.1048
50.3	17.6124	18.1804	18.0528	17.8415	18.0462	17.8376	18.0461
50.4	17.769	18.2975	17.9427	17.7468	18.0852	17.7871	18.1422
50.5	17.6967	18.417	18.0252	17.7527	18.0412	17.6227	17.9987
50.6	17.646	18.2923	17.9146	17.8647	18.0806	17.661	18.2522
50.7	17.6712	18.3295	17.9586	17.7663	18.0211	17.8028	18.1567
50.8	17.7137	18.3823	18.0298	17.7358	18.0877	17.7686	18.1849
50.9	17.5806	18.4728	17.9987	17.6813	18.0691	17.8125	18.1993
51	17.813	18.6546	17.9662	17.7094	18.1545	17.702	18.1954
51.1	17.7749	18.3975	17.9426	17.7078	18.1429	17.7056	18.1413
51.2	17.6425	18.3369	18.0419	17.8047	18.1171	17.7585	18.1131
51.3	17.7821	18.4136	17.9936	17.8681	18.0351	17.7975	18.0915
51.4	17.7637	18.5012	17.9425	17.8457	18.0855	17.7912	18.1478
51.5	17.6819	18.5089	18.0346	17.6992	18.1577	17.7863	17.9965
51.6	17.7267	18.366	17.919	17.6367	18.0734	17.7765	18.015
51.7	17.8107	18.2934	17.8822	17.802	18.0815	17.793	18.1062
51.8	17.6471	18.3152	17.9641	17.9339	18.1355	17.7736	18.1378
51.9	17.7503	18.2659	18.0445	17.8368	17.8783	17.8707	18.161
52	17.6264	18.4707	18.1112	17.7679	17.9647	17.7804	18.1226
52.1	17.6963	18.3633	17.9171	17.7816	18.1138	17.7291	18.0295
52.2	17.651	18.4607	17.88	17.7236	18.0456	17.7409	18.1657
52.3	17.5772	18.5735	18.0229	17.675	17.965	17.731	18.0875
52.4	17.6838	18.3169	17.9127	17.7764	18.0844	17.8526	18.0841
52.5	17.732	18.1382	17.8889	17.8022	18.1841	17.6911	18.2159
52.6	17.7409	18.2588	18.0379	17.8061	18.1403	17.7863	18.1539
52.7	17.6261	18.2927	17.8949	17.8321	18.1207	17.852	18.2107
52.8	17.671	18.3634	17.9066	17.7952	17.9978	17.8028	18.1449
52.9	17.5845	18.2592	17.8953	17.7165	18.0439	17.8291	18.0845
53	17.6488	18.3564	17.8412	17.8337	18.1792	17.7211	18.2692
53.1	17.6852	18.3704	17.8061	17.7832	18.174	17.9031	18.0005
53.2	17.6551	18.1502	17.8568	17.7624	18.0858	17.8048	18.1118
53.3	17.6713	18.4215	17.8234	17.85	18.1377	17.7835	18.2147
53.4	17.6302	18.1509	18.0466	17.8439	18.0944	17.8377	18.2119
53.5	17.5599	18.4348	18.0152	17.8997	18.1596	17.7184	18.1314
53.6	17.5683	18.4497	18.0373	17.9366	18.1471	17.6969	18.0679
53.7	17.6164	18.434	17.957	17.8839	18.1211	17.8629	18.0799
53.8	17.6918	18.4398	17.9412	17.9712	18.1472	17.9148	18.1804
53.9	17.6792	18.431	17.8996	17.935	18.2011	17.8272	18.0656
54	17.7294	18.4451	17.8321	17.8641	18.0584	17.7686	17.9916
54.1	17.732	18.4805	18.094	17.9643	17.9986	17.6433	17.978
54.2	17.6206	18.4139	18.0215	17.9754	17.9737	17.805	18.1732
54.3	17.6333	18.4678	17.8346	17.8672	17.9431	17.7471	18.1017
54.4	17.734	18.5606	18.0118	17.8912	18.0819	17.8218	18.0403
54.5	17.7371	18.5988	17.8646	17.8968	18.1422	17.8174	18.2143
54.6	17.7375	18.2606	17.9399	17.9097	17.9197	17.7296	18.0812
54.7	17.7174	18.4822	17.9114	17.9058	18.0634	17.7476	18.1082
54.8	17.7725	18.5795	17.9426	17.8205	18.1448	17.6672	18.148
54.9	17.7028	18.4548	17.9003	17.8363	17.9975	17.6237	18.0767
55	17.6222	18.5249	17.9186	17.9348	18.0605	17.7416	18.1401
55.1	17.7855	18.5142	18.0268	17.9425	17.9091	17.6201	18.065
55.2	17.7434	18.3931	17.918	17.9442	17.9872	17.6934	18.1454
55.3	17.8297	18.4835	17.8516	17.951	17.8246	17.6285	18.2145
55.4	17.6618	18.4786	17.9437	17.9086	17.9521	17.6021	18.1286
55.5	17.6386	18.5098	17.7465	17.9758	17.875	17.6268	18.2356
55.6	17.8688	18.4334	18.023	17.8639	17.9122	17.6805	18.271
55.7	17.8387	18.5304	17.7546	17.9156	17.9177	17.7107	18.175
55.8	17.6777	18.3656	17.7714	17.9327	17.7673	17.7228	18.0981
55.9	17.7596	18.6407	17.8804	17.8685	17.8625	17.6777	18.1848
56	17.6719	18.5367	17.8436	17.9841	17.8511	17.7321	18.0213
56.1	17.6127	18.6154	17.9819	17.8234	17.8547	17.6435	18.1893
56.2	17.7195	18.3992	18.0193	17.8183	18.1017	17.6475	18.2383
56.3	17.745	18.5892	17.9202	17.8386	18.0642	17.6483	18.1238
56.4	17.6753	18.7311	17.908	17.9085	17.9621	17.7078	18.1664
56.5	17.6461	18.653	17.9157	17.9269	17.9921	17.7597	18.1557
56.6	17.6593	18.6189	17.9609	17.8361	18.0232	17.6795	18.1603
56.7	17.5758	18.6563	17.8229	17.849	17.8781	17.6433	18.1142
56.8	17.7389	18.5426	17.8921	17.8423	17.8959	17.6629	18.1646
56.9	17.7343	18.4979	17.9048	17.8345	17.9602	17.6071	18.2094
57	17.7869	18.4047	17.9435	18.0253	17.9876	17.6436	18.0146
57.1	17.7962	18.4201	17.8997	17.9269	17.949	17.6605	18.177
57.2	17.6849	18.4528	17.8898	17.9745	17.9684	17.6161	18.1888
57.3	17.5869	18.4063	17.8204	17.9807	18.035	17.6114	18.2365
57.4	17.6989	18.4699	17.8891	17.8682	18.1329	17.6377	18.1879
57.5	17.7522	18.3711	17.8237	17.911	18.0637	17.6264	18.3216
57.6	17.6701	18.4035	17.8866	17.8282	18.0892	17.7004	18.2188
57.7	17.6	18.5669	17.8666	18.0178	18.1625	17.5731	18.2162
57.8	17.7031	18.4608	17.8276	18.0461	18.2095	17.6594	18.2006
57.9	17.5812	18.4949	17.905	18.0556	18.0515	17.5968	18.2246
58	17.7056	18.4644	17.8129	18.0284	18.0764	17.5702	18.106
58.1	17.5706	18.5119	17.8748	17.8849	17.9922	17.6779	18.106
58.2	17.6639	18.5373	17.9134	18.0932	17.9874	17.617	18.0304
58.3	17.6971	18.4638	17.9866	17.9767	17.8941	17.6332	18.1375
58.4	17.6865	18.6401	18.0186	17.9142	18.0205	17.6148	18.2115
58.5	17.6708	18.337	17.9275	18.0135	17.9805	17.871	18.3008
58.6	17.7453	18.4648	17.852	18.0201	18.0626	17.6925	18.1226
58.7	17.6208	18.5029	17.9418	17.9803	18.0087	17.6687	18.2253
58.8	17.5246	18.5388	17.939	17.9274	17.956	17.627	18.1921
58.9	17.5979	18.6253	17.9746	17.9197	17.9105	17.6698	18.2317
59	17.467	18.5807	17.9294	17.9115	17.9625	17.6216	18.0508
59.1	17.5551	18.5113	17.8425	18.0552	18.0106	17.6346	18.0839
59.2	17.7162	18.5821	18.0025	17.7945	17.9047	17.6506	18.0953
59.3	17.5508	18.6885	17.8615	17.9585	18.0348	17.6687	18.2322
59.4	17.6924	18.6279	17.8455	17.9432	17.9635	17.6941	18.0975
59.5	17.5706	18.7564	17.9249	17.968	17.87	17.6412	18.2791
59.6	17.5529	18.8506	17.8234	17.7976	17.9724	17.6866	18.1396
59.7	17.6145	18.5611	17.9019	17.7965	17.9701	17.6122	18.1017
59.8	17.6405	18.6272	17.8969	17.9425	17.8552	17.6117	18.1543
59.9	17.7187	18.5394	17.8918	17.8593	17.9361	17.6468	18.1061
60	17.721	18.5461	17.837	17.9701	17.8971	17.6594	18.124
60.1	17.7298	18.7952	17.9928	17.8428	18.015	17.5525	18.2571
60.2	17.5579	18.5372	17.8567	17.821	17.9152	17.5875	18.2956
60.3	17.6603	18.5594	17.8778	17.9263	18.0541	17.6359	18.2747
60.4	17.7196	18.2919	17.9048	17.8833	17.8301	17.6555	18.3565
60.5	17.6478	18.4771	17.9795	18.0011	18.0663	17.6701	18.1717
60.6	17.6551	18.3716	17.8766	17.9491	17.971	17.7085	18.1492
60.7	17.6897	18.3063	17.8097	18.0226	17.9494	17.6949	18.2033
60.8	17.6147	18.4128	17.9155	17.9089	18.1069	17.6319	18.2834
60.9	17.5999	18.2847	17.8561	17.9074	18.0553	17.6754	18.2123
61	17.7206	18.4316	17.9079	17.883	18.201	17.6257	18.137
61.1	17.6151	18.3608	17.9067	17.9768	17.8981	17.6915	18.1308
61.2	17.6541	18.3805	17.9298	17.8908	18.0841	17.6585	18.0277
61.3	17.7028	18.403	17.8646	17.9319	18.0218	17.7016	18.1301
61.4	17.7647	18.3487	17.999	18.0245	18.116	17.7332	18.1423
61.5	17.8138	18.5089	17.8942	17.9723	18.066	17.6563	18.1032
61.6	17.8234	18.4666	17.8758	17.8645	17.9846	17.6505	18.2153
61.7	17.7398	18.4095	17.9611	17.8959	17.9646	17.6104	18.1864
61.8	17.716	18.3637	17.9119	17.9253	17.9088	17.6503	18.1802
61.9	17.6096	18.1998	17.8602	17.7971	18.0192	17.7254	18.2588
62	17.7562	18.1631	17.9097	17.9928	18.0301	17.6144	18.151
62.1	17.5927	18.2453	17.996	17.9816	18.027	17.6184	18.139
62.2	17.6502	18.1367	17.9325	17.8618	17.9546	17.5466	18.0679
62.3	17.6089	18.1443	17.9441	18.0326	18.0478	17.798	18.1717
62.4	17.6863	18.2453	17.9811	17.9626	18.1295	17.6551	18.2178
62.5	17.6603	18.1191	17.9609	17.8882	17.9394	17.652	18.348
62.6	17.5332	18.173	17.9855	17.9509	17.8319	17.7596	18.1105
62.7	17.6127	18.0205	17.9516	17.9845	17.9683	17.8564	18.2349
62.8	17.5858	18.0759	17.8731	17.9748	17.9639	17.6265	18.2041
62.9	17.6483	18.0949	17.9317	18.047	17.8023	17.7416	18.2863
63	17.7422	18.1187	17.9943	17.963	17.8844	17.6559	18.275
63.1	17.6994	18.1171	18.0394	17.9233	17.8873	17.6234	18.1843
63.2	17.6186	18.1228	17.8365	18.1245	17.8566	17.6831	18.2239
63.3	17.6388	18.0901	17.8772	17.9176	17.8689	17.6503	18.2325
63.4	17.5563	17.9074	17.8927	17.9409	17.8545	17.5998	18.184
63.5	17.6782	18.0467	17.9405	18.1174	17.7561	17.6908	18.2256
63.6	17.7059	17.9566	17.9342	17.9717	17.8347	17.6423	18.2489
63.7	17.6942	17.9275	17.9718	17.9228	17.8655	17.6418	18.2549
63.8	17.6059	17.886	17.9287	18.0347	17.8735	17.6782	18.2381
63.9	17.6306	17.982	18.0384	17.9975	17.976	17.6429	18.2642
64	17.6536	18.0839	17.9564	18.0681	17.9772	17.6653	18.1959
64.1	17.6148	18.1627	17.9106	17.9872	17.9648	17.6186	18.3504
64.2	17.5399	18.1332	18.0088	17.9729	17.8605	17.7747	18.2772
64.3	17.6172	18.136	17.9431	18.068	18.0168	17.6668	18.2609
64.4	17.7885	17.919	18.0523	18.0383	17.872	17.6401	18.178
64.5	17.8018	17.9342	18.0445	18.1029	17.8907	17.6952	18.2726
64.6	17.7132	18.0343	18.0228	17.9237	17.85	17.6842	18.2607
64.7	17.7277	18.1199	17.9996	18.0298	17.8875	17.5815	18.3359
64.8	17.5584	18.1555	18.0558	18.1749	17.9071	17.7345	18.1914
64.9	17.6787	18.0359	17.9077	17.988	17.9888	17.8053	18.1911
65	17.5899	17.8329	17.9988	18.0519	17.9985	17.6908	18.1177
65.1	17.7499	17.9243	17.9369	17.9488	17.9751	17.657	18.1756
65.2	17.6303	17.7888	17.9618	17.9528	17.8995	17.602	18.3264
65.3	17.6056	17.7499	17.8792	17.9364	17.9736	17.6481	18.2088
65.4	17.6411	17.7839	17.9292	17.9016	18.0966	17.6555	18.2454
65.5	17.5813	17.803	18.0485	17.8887	17.965	17.5322	18.3031
65.6	17.6656	17.8475	17.9463	17.8855	17.942	17.7193	18.2763
65.7	17.6253	17.7484	17.9895	17.8699	17.9252	17.6222	18.2442
65.8	17.5916	17.7119	17.8543	17.7561	17.9907	17.7673	18.241
65.9	17.6088	17.7106	17.9806	17.8174	17.9023	17.6536	18.2662
66	17.7135	17.846	17.916	17.8052	17.8734	17.748	18.3297
66.1	17.5771	17.7821	17.9894	17.7947	17.9205	17.6844	18.2281
66.2	17.6204	17.8141	17.9464	17.9182	17.9601	17.6899	18.1843
66.3	17.604	17.796	18.0154	17.7502	17.9763	17.743	18.3005
66.4	17.7531	17.9205	18.042	17.8212	17.9856	17.8774	18.1522
66.5	17.6532	17.8117	17.9376	17.8551	17.9629	17.667	18.2788
66.6	17.5366	17.8703	17.8946	17.7579	18.0117	17.7596	18.4452
66.7	17.6673	17.8335	17.9589	17.7505	18.0259	17.6597	18.3411
66.8	17.5804	18.0382	17.8961	17.8468	17.9546	17.6585	18.1784
66.9	17.5825	17.9317	17.9195	17.9385	18.0185	17.6856	18.2067
67	17.6437	17.9713	18.0067	17.8045	17.9875	17.6187	18.2075
67.1	17.6475	17.8821	17.9924	17.8472	18.0303	17.6734	18.1544
67.2	17.597	17.9402	17.9572	17.8523	17.8972	17.5955	18.1621
67.3	17.6595	18.0246	17.9602	17.9999	17.9143	17.7317	18.1308
67.4	17.6107	17.7314	17.9223	18.1034	17.8238	17.7452	18.119
67.5	17.6858	18.004	17.8777	17.9298	18.0563	17.8797	18.1279
67.6	17.6508	17.9504	17.9292	18.08	18.0839	17.7218	18.1162
67.7	17.6479	17.8845	18.04	17.9462	17.9403	17.6868	18.1943
67.8	17.5967	17.9437	18.019	17.918	18.0521	17.6936	18.1851
67.9	17.5357	17.9591	18.0307	17.9154	17.925	17.6561	18.1403
68	17.5874	18.0057	17.8858	17.8459	17.9881	17.5859	18.3015
68.1	17.4868	17.9618	17.8468	17.8511	17.888	17.621	18.1059
68.2	17.5779	17.8995	17.7401	17.705	18.0493	17.7272	18.2235
68.3	17.6049	17.8787	17.844	17.7788	18.0917	17.5756	18.3297
68.4	17.6483	17.9679	17.9558	17.7792	17.9008	17.7377	18.2088
68.5	17.6324	18.0129	17.9138	17.7486	17.9823	17.6458	18.2224
68.6	17.6396	17.9555	17.8418	17.7902	17.9908	17.6379	18.289
68.7	17.5464	18.1117	18.0488	17.7753	18.1562	17.7892	18.1687
68.8	17.4947	17.8957	17.9382	17.8898	17.908	17.736	18.1328
68.9	17.5123	18.0344	17.8759	17.9802	17.9367	17.6589	18.1674
69	17.5047	18.0371	17.8289	17.8543	18.0353	17.6804	18.2456
69.1	17.5763	18.0621	18.0417	17.9496	18.0137	17.7265	18.1263
69.2	17.503	17.9836	18.1732	17.705	17.9636	17.6396	18.2251
69.3	17.547	18.1172	18.2079	17.7191	18.0265	17.6056	18.1685
69.4	17.5941	17.7956	18.1575	17.8946	18.0426	17.6962	18.0758
69.5	17.4972	18.0254	18.1919	17.7703	18.075	17.6474	18.2866
69.6	17.646	18.0951	18.1088	17.7294	18.0439	17.6634	18.2213
69.7	17.5955	18.1567	18.1645	17.8042	18.2122	17.5574	18.2747
69.8	17.5289	18.1502	18.1405	17.7754	18.1184	17.6146	18.2576
69.9	17.704	18.2007	18.1034	17.793	18.0808	17.5777	18.2136
70	17.6801	18.2435	18.168	17.6538	18.2174	17.6366	18.148
70.1	17.564	18.2689	18.0001	17.7435	18.0897	17.6255	18.1608
70.2	17.6661	18.3768	18.084	17.6877	18.0527	17.6972	18.1437
70.3	17.7734	18.4394	17.9703	17.7809	18.0741	17.6314	18.06
70.4	17.5714	18.2467	18.1076	17.7458	18.0339	17.7792	18.0126
70.5	17.592	18.2609	18.2522	17.8766	17.969	17.7506	18.1096
70.6	17.5781	18.2467	18.1581	17.9041	18.1428	17.7891	18.1817
70.7	17.5993	17.994	18.2955	17.7731	17.9333	17.6748	18.2651
70.8	17.6064	17.981	18.0332	17.9909	18.0602	17.7393	18.1544
70.9	17.5091	17.976	18.2805	17.8887	18.067	17.7997	18.2315
71	17.6086	18.1204	18.1281	17.8812	18.0272	17.686	18.2493
71.1	17.6607	18.1597	18.2115	17.9016	18.0947	17.6107	18.1687
71.2	17.6163	18.0715	18.2245	17.7189	18.0375	17.7052	18.2704
71.3	17.7195	18.1409	18.0919	17.7022	18.0884	17.7195	18.2965
71.4	17.5662	18.1462	18.1465	17.8736	18.0398	17.5594	18.1902
71.5	17.6575	18.3517	17.997	18.0704	18.0606	17.6455	18.1975
71.6	17.6461	18.2688	18.0579	17.8797	18.0319	17.7123	18.265
71.7	17.7488	18.2601	18.0216	17.9564	17.9749	17.6569	18.1843
71.8	17.6561	18.1686	18.2165	17.8762	18.073	17.5964	18.1504
71.9	17.5444	18.1577	18.0825	17.8719	18.0506	17.6621	18.1854
72	17.5455	18.037	18.212	17.8764	18.2529	17.7333	18.0446
72.1	17.6945	17.9922	18.1694	17.8634	17.9909	17.6863	18.026
72.2	17.6919	18.1056	18.2213	17.7303	18.062	17.5912	18.2356
72.3	17.6432	17.8897	18.2846	17.6952	18.0356	17.6993	18.2745
72.4	17.4696	17.8357	18.2227	17.806	18.0509	17.7165	18.1208
72.5	17.6616	17.7773	18.1919	17.72	18.1284	17.6338	18.1417
72.6	17.6617	17.8858	18.2587	17.7349	18.085	17.609	18.1017
72.7	17.637	17.8684	18.269	17.8168	18.1866	17.6446	18.423
72.8	17.5804	17.8194	18.2057	17.7682	18.0375	17.7198	18.4519
72.9	17.6645	17.9447	18.1058	17.9274	18.152	17.6539	18.3938
73	17.6148	17.7767	18.2495	17.7721	18.1234	17.6602	18.4765
73.1	17.6413	17.9544	18.2315	17.851	18.1833	17.6758	18.5156
73.2	17.5656	17.8735	18.191	17.8904	18.189	17.6379	18.5076
73.3	17.6358	17.9791	18.1087	17.8745	18.0688	17.6965	18.3723
73.4	17.6596	17.8586	18.0899	17.7381	18.114	17.7368	18.4342
73.5	17.5642	17.8343	18.033	17.9009	18.0322	17.6207	18.2817
73.6	17.8069	17.8855	18.1142	17.8701	18.0933	17.782	18.3745
73.7	17.6526	17.9692	18.1768	17.7861	18.157	17.7692	18.2884
73.8	17.689	17.9443	18.2392	17.8401	18.0574	17.647	18.2187
73.9	17.6843	17.9453	18.1342	17.8585	18.1749	17.8229	18.4084
74	17.3526	17.9773	18.0166	17.8144	18.0815	17.7773	18.1991
74.1	17.5502	17.952	18.1412	17.8861	18.1296	17.8767	18.2503
74.2	17.607	17.904	18.1033	18.0097	18.0694	17.6448	18.1753
74.3	17.5363	17.8569	18.1528	17.7503	18.1508	17.7083	18.4246
74.4	17.5738	17.9729	18.1827	17.8995	18.0402	17.742	18.2279
74.5	17.7357	17.8514	18.1052	17.8776	18.1042	17.9174	18.1891
74.6	17.6535	17.8598	18.1428	17.9529	18.1478	17.7722	18.3592
74.7	17.649	17.7769	17.9819	17.9473	18.0637	17.671	18.0441
74.8	17.5939	17.7618	18.1344	17.9286	18.1156	17.683	18.2268
74.9	17.6899	17.7851	18.1079	17.9393	18.1632	17.7796	18.4138
75	17.7946	17.7611	18.2031	17.8606	18.1292	17.8	18.3394
75.1	17.6493	17.7339	18.1915	17.9084	17.9719	17.7673	18.3448
75.2	17.7608	18.0348	18.1367	17.9671	18.067	17.6148	18.3475
75.3	17.6561	17.8626	18.1875	17.9214	18.0604	17.6289	18.2899
75.4	17.6427	17.8934	18.0889	17.9186	18.1668	17.7346	18.255
75.5	17.642	17.7899	18.2738	17.8917	18.0717	17.8377	18.2607
75.6	17.7146	17.8224	18.233	17.8485	18.0836	17.7055	18.4248
75.7	17.7504	17.9816	18.1007	17.7742	18.0843	17.7393	18.4376
75.8	17.6929	17.8434	18.1379	17.8618	18.0309	17.8346	18.4316
75.9	17.7924	17.6713	18.2102	17.8062	18.0255	17.7966	18.4773
76	17.7266	17.9069	18.2272	17.7854	18.0728	17.7945	18.3319
76.1	17.667	17.822	18.125	17.9319	17.9381	17.753	18.312
76.2	17.6846	17.899	18.292	17.8165	17.8627	17.8147	18.447
76.3	17.7775	17.8458	18.133	17.8364	17.9641	17.6929	18.2727
76.4	17.6695	17.7649	18.2412	17.7051	17.9301	17.7656	18.2969
76.5	17.799	17.6831	18.2048	17.8183	18.0786	17.8704	18.2477
76.6	17.7679	17.7683	18.2313	17.7661	18.0079	17.806	18.2038
76.7	17.6402	17.8746	18.1396	17.6927	18.0482	17.7547	18.4842
76.8	17.6109	17.7014	18.198	17.8296	18.182	17.8297	18.5014
76.9	17.6009	17.7078	18.1092	17.8628	18.0501	18.0616	18.4655
77	17.5945	17.8102	18.0838	17.7707	18.0611	18.1077	18.4651
77.1	17.7145	17.8626	18.2647	17.7589	18.1277	18.0198	18.6443
77.2	17.6262	17.7024	18.1427	17.7879	18.1899	17.9215	18.4459
77.3	17.7267	17.6604	18.1692	17.7858	18.0916	18.1015	18.684
77.4	17.8581	17.7866	18.1847	17.6707	18.1193	17.9442	18.5182
77.5	17.6727	17.8453	18.2957	17.9248	17.9423	18.1694	18.5568
77.6	17.6091	17.8198	18.2354	17.8732	18.0368	18.118	18.6652
77.7	17.6352	17.9112	18.0897	17.8411	18.0415	17.9972	18.5625
77.8	17.6578	17.883	18.1352	17.7484	17.9956	17.9923	18.6061
77.9	17.6862	17.8374	18.1243	17.8624	17.9539	18.0783	18.5495
78	17.7164	17.7584	18.0417	17.8317	17.9793	18.2606	18.5605
78.1	17.7244	17.9162	18.0892	17.8092	18.0455	17.9741	18.6242
78.2	17.7638	17.987	18.0342	17.779	18.0198	18.049	18.6586
78.3	17.6279	17.7983	18.0299	17.9491	18.1377	18.0107	18.3914
78.4	17.627	17.9888	18.0298	18.0221	17.9505	17.898	18.4102
78.5	17.6599	17.9943	18.0632	17.8279	18.0481	17.8667	18.4493
78.6	17.6756	18.0126	17.9577	17.8484	18.0156	17.8644	18.6218
78.7	17.6096	18.0506	18.0382	17.7506	18.002	17.877	18.3078
78.8	17.6116	17.979	18.129	17.7206	17.9761	17.9611	18.3848
78.9	17.5899	18.0845	18.1572	17.8022	17.9373	18.0039	18.3469
79	17.6423	18.0931	18.1683	17.735	18.0629	17.9918	18.4415
79.1	17.7089	17.8942	18.0626	17.6452	18.0004	18.0573	18.5582
79.2	17.7457	17.9028	17.9913	17.7246	18.0393	18.0263	18.5507
79.3	17.6026	17.98	18.1597	17.7063	17.9781	18.1409	18.3347
79.4	17.7578	18.0179	18.099	17.7107	17.9338	18.0944	18.4766
79.5	17.7456	17.9781	18.2039	17.7741	17.9122	18.2207	18.5129
79.6	17.5393	17.8829	18.1171	17.8795	17.9737	18.3677	18.4636
79.7	17.6516	17.9542	18.0676	17.8261	18.0547	18.3176	18.3558
79.8	17.6932	17.8391	18.1597	17.8495	18.0388	18.1534	18.5095
79.9	17.7184	17.834	18.0148	17.8124	17.9718	18.0838	18.4533
80	17.598	17.9758	18.0453	17.7283	17.9369	18.1249	18.4237
80.1	17.7342	17.8225	18.0654	17.8863	17.8997	18.1048	18.5132
80.2	17.6633	17.792	17.9861	17.684	17.996	18.193	18.5172
80.3	17.5789	17.8195	18.1088	17.8839	17.9075	18.0887	18.4581
80.4	17.5442	17.9014	18.14	17.8127	18.0397	18.0147	18.387
80.5	17.5283	17.9555	18.1063	17.7551	17.9038	18.1004	18.4809
80.6	17.643	17.8688	18.1884	17.9165	17.9691	18.0729	18.3193
80.7	17.6677	17.9354	18.1181	17.8902	17.9043	17.9405	18.3557
80.8	17.5768	17.8957	18.1374	17.8068	17.9772	18.2127	18.397
80.9	17.6333	17.8999	18.1261	17.9872	18.1106	18.2955	18.3816
81	17.5785	17.9314	18.0693	17.8484	17.9793	18.1867	18.334
81.1	17.5141	17.8608	18.2234	17.9765	17.9245	18.0775	18.2761
81.2	17.6307	17.9901	18.1828	17.8237	17.9075	18.1655	18.4498
81.3	17.719	18.0146	18.118	17.8856	18.024	18.1384	18.4733
81.4	17.7062	18.0687	18.1208	17.9093	18.0195	18.2947	18.3948
81.5	17.5874	18.01	18.1773	17.9011	18.0909	18.1733	18.4313
81.6	17.5578	17.9752	18.1731	17.887	18.0831	18.3459	18.4152
81.7	17.5508	17.9139	18.0717	17.8716	17.9564	18.1798	18.4046
81.8	17.5429	17.9104	18.2023	17.8388	17.9041	18.0892	18.3794
81.9	17.6464	17.9129	18.1401	17.8456	18.0575	18.1676	18.5533
82	17.7389	18.101	18.063	17.9808	17.9235	18.2436	18.5
82.1	17.6375	17.9285	18.1068	17.9451	17.9959	18.187	18.4819
82.2	17.6109	18.1391	18.1556	17.81	18.0656	18.1576	18.2941
82.3	17.5359	17.949	18.0845	17.9036	18.0306	18.0204	18.3555
82.4	17.6435	18.0935	18.2047	17.9314	17.9622	18.0644	18.369
82.5	17.5902	17.8801	18.2816	17.9	17.9291	18.1162	18.4172
82.6	17.4998	17.9787	18.11	17.851	18.072	18.1584	18.3129
82.7	17.5278	18.0024	18.18	17.8162	18.0582	18.2583	18.4594
82.8	17.587	17.9741	18.2049	17.8705	18.0709	18.0536	18.5607
82.9	17.8258	18.0167	18.1693	17.8481	18.2303	17.8248	18.3322
83	17.5711	17.9678	18.1035	17.7777	18.0648	17.9447	18.4695
83.1	17.6758	18.0217	18.2567	17.8209	18.0484	18.1656	18.3029
83.2	17.7532	17.9746	18.3194	17.7935	18.248	18.1354	18.381
83.3	17.5793	18.0269	18.086	17.8581	18.0871	18.0912	18.352
83.4	17.7077	18.083	18.2297	17.8467	18.2059	18.14	18.1881
83.5	17.6711	18.0875	18.1586	17.9359	17.9229	18.0463	18.393
83.6	17.7043	18.0817	18.1646	18.0076	17.9251	18.1164	18.272
83.7	17.5686	17.8956	18.1989	17.9104	18.0261	18.1365	18.2806
83.8	17.6121	17.9527	18.2446	17.9839	18.0596	18.2722	18.276
83.9	17.5726	18.091	18.1592	17.9751	18.0616	18.221	18.4042
84	17.6124	18.1008	18.1444	18.0159	17.8896	18.2169	18.3871
84.1	17.572	18.1817	18.1365	18.0049	18.0061	18.2232	18.2869
84.2	17.5847	18.1453	18.1346	17.9939	18.1203	18.1564	18.2478
84.3	17.5617	18.0112	18.1345	17.8834	17.9927	18.1904	18.295
84.4	17.3897	18.0463	18.1604	17.941	18.1945	18.2266	18.1657
84.5	17.4658	17.9991	18.2246	17.925	18.0585	18.1524	18.2698
84.6	17.584	17.9121	18.1839	17.9356	18.0158	18.1086	18.2631
84.7	17.5517	17.8996	18.2252	17.8761	17.9807	18.2361	18.1694
84.8	17.5718	17.9456	18.2101	17.8915	18.0016	18.1641	18.1686
84.9	17.6804	17.9255	18.2126	17.9475	18.0566	18.195	18.3964
85	17.4571	17.8715	18.2165	17.9185	17.9714	18.2096	18.3101
85.1	17.5653	17.9712	18.1504	17.9576	18.015	18.3468	18.3793
85.2	17.8068	17.9237	18.1238	17.8521	18.0241	18.1214	18.3199
85.3	17.6662	17.9382	18.1302	17.8679	18.0242	18.3187	18.2015
85.4	17.6356	17.8638	18.2133	17.877	17.9865	18.2065	18.2922
85.5	17.6899	17.8119	18.3148	17.9436	18.0974	18.286	18.45
85.6	17.4811	17.8206	18.3042	18.044	17.9982	18.3437	18.2408
85.7	17.5737	17.8343	18.221	18.0418	18.0264	18.1465	18.3293
85.8	17.5017	17.8321	18.2148	17.9915	18.0894	18.1439	18.2923
85.9	17.5896	17.8874	18.1967	17.962	17.9578	18.2105	18.2069
86	17.5604	17.8258	18.096	17.9517	17.9695	18.1054	18.2286
86.1	17.6236	17.893	18.0795	17.8925	17.9594	18.0897	18.1588
86.2	17.5841	17.8616	18.1995	18.0011	17.9967	18.1708	18.1658
86.3	17.6158	17.9585	18.062	18.0522	18.0585	18.1445	18.4368
86.4	17.5898	18.1964	18.0816	18.0099	18.0147	18.0812	18.3599
86.5	17.5188	17.9863	18.0913	17.9403	18.1183	18.0956	18.4684
86.6	17.6664	17.9052	18.0253	17.9921	17.9963	18.1139	18.2667
86.7	17.5897	17.9727	18.1802	17.9786	18.0451	18.2004	18.26
86.8	17.4928	17.9633	17.8989	17.9636	17.9465	18.2184	18.1705
86.9	17.6287	17.8643	17.9839	18.0079	17.9514	18.0597	18.443
87	17.5927	17.882	18.106	17.9812	18.0784	18.0461	18.212
87.1	17.6163	17.8193	18.2046	18.042	18.0059	17.9542	18.1912
87.2	17.5877	17.9252	18.1267	17.9747	18.0051	18.0718	18.2038
87.3	17.5364	17.9493	18.2436	18.0272	17.9875	17.9202	18.2521
87.4	17.4462	17.9997	18.2816	17.8389	17.9701	17.9107	18.2932
87.5	17.5359	17.9991	18.1658	17.9696	18.0168	18.0294	18.1597
87.6	17.6363	17.8486	18.1511	18.0876	17.9747	18.0171	18.2537
87.7	17.6211	17.8956	18.2611	18.001	17.9492	17.9868	18.3067
87.8	17.4578	18.0064	18.2142	17.9634	17.9605	18.1093	18.2691
87.9	17.5194	18.0972	18.2141	17.96	18.0123	18.1043	18.2071
88	17.4792	18.0989	18.1973	18.0251	17.905	18.0306	18.2686
88.1	17.6187	18.1793	18.2148	17.8568	17.9317	17.9815	18.2294
88.2	17.5638	18.212	18.1472	17.9693	17.9638	18.2392	18.325
88.3	17.4976	18.2172	18.185	17.9717	17.9531	18.1099	18.1828
88.4	17.589	17.8602	18.1693	17.968	17.9252	18.1512	18.2449
88.5	17.4833	18.0566	18.2155	17.9395	17.9629	18.2223	18.2113
88.6	17.5622	18.037	18.2028	18.0487	17.9929	18.1369	18.1841
88.7	17.5264	17.9241	18.2814	17.9074	17.9341	18.1087	18.2209
88.8	17.6239	18.0394	18.1093	17.9567	17.9368	18.095	18.263
88.9	17.389	18.0167	18.0861	18.0466	18.0293	17.9234	18.2278
89	17.5386	18.0687	18.0762	17.9374	17.8081	17.9818	18.3272
89.1	17.5198	17.9372	18.0171	18.0049	17.9253	18.1784	18.22
89.2	17.5992	17.9995	18.2544	18.0123	17.9887	18.0889	18.2929
89.3	17.4824	18.0417	18.0654	17.8232	17.9715	18.2079	18.2901
89.4	17.5324	18.0916	18.0736	17.8773	18.0764	18.2521	18.1861
89.5	17.5597	18.1714	18.1012	17.9429	17.9425	18.1722	18.3165
89.6	17.5245	18.2067	17.9839	17.8038	18.0666	18.2146	18.1758
89.7	17.6068	18.1164	18.0059	17.7874	17.9881	18.1925	18.3486
89.8	17.5149	18.0376	18.1451	17.9628	18.0753	18.1338	18.2556
89.9	17.5459	17.8896	18.047	17.7663	17.9291	18.2048	18.1776
90	17.5401	17.9921	18.0932	17.8305	17.9331	18.0299	18.2479
90.1	17.5529	17.8429	18.1701	17.9465	17.8948	18.098	18.185
90.2	17.6412	17.925	18.157	17.9501	18.0136	17.9798	18.3032
90.3	17.825	17.9444	18.1167	17.8774	18.1984	18.1006	18.4026
90.4	17.5412	18.1116	18.0706	17.9118	18.0973	18.0991	18.3563
90.5	17.7207	18.2178	18.1	17.9736	18.1491	18.1577	18.4432
90.6	17.5437	18.1723	18.0145	18.0451	18.1016	18.2262	18.3762
90.7	17.5985	18.26	18.0916	18.1605	18.0539	18.0805	18.3491
90.8	17.5972	18.0601	18.0829	18.2311	18.1139	18.2744	18.3017
90.9	17.4468	18.1147	18.2	18.2633	18.2018	18.3025	18.4216
91	17.5728	18.1841	18.1334	18.0345	17.9554	18.226	18.3828
91.1	17.6051	18.1083	18.0786	18.1918	18.0991	18.1315	18.3614
91.2	17.5004	17.9472	18.103	18.0543	18.1617	18.1892	18.3231
91.3	17.5673	18.061	18.0721	18.0836	18.0542	18.0786	18.4397
91.4	17.4789	18.1434	18.1329	18.0012	18.1073	18.1495	18.3553
91.5	17.4938	18.1035	18.0976	18.0542	17.9715	18.1378	18.4017
91.6	17.5513	18.0984	17.9946	18.0735	18.0054	18.0572	18.2755
91.7	17.4759	18.0548	17.9717	18.0462	18.0528	18.0916	18.4941
91.8	17.4932	18.1232	17.992	18.1034	18.0067	17.9986	18.5798
91.9	17.4745	18.2738	18.0264	18.0614	17.9829	18.0415	18.3699
92	17.6169	18.0618	18.0695	18.018	17.9336	18.1023	18.2951
92.1	17.5268	18.1079	18.1182	18.0868	18.0512	18.1258	18.2688
92.2	17.4682	18.0572	18.0371	18.122	17.9028	18.0852	18.5487
92.3	17.5251	17.9601	17.9959	18.0489	17.9702	18.0592	18.555
92.4	17.6562	18.0304	17.9407	18.0651	18.158	18.1032	18.5409
92.5	17.6348	17.9821	17.9539	17.9671	18.1896	18.0674	18.3892
92.6	17.6436	17.9907	17.9252	18.1138	18.1358	18.1175	18.3966
92.7	17.4966	18.0376	17.9833	18.1722	18.0474	18.1561	18.421
92.8	17.5383	18.0566	18.0844	18.0316	17.9738	17.9765	18.3109
92.9	17.6324	18.086	17.9997	18.0306	18.0893	18.0193	18.4478
93	17.5759	17.9748	18.1339	18.1604	18.0912	18.0789	18.4595
93.1	17.5606	18.0066	18.1299	17.9445	18.0407	18.094	18.3142
93.2	17.3922	18.0983	18.1242	18.0722	18.0535	18.0837	18.4921
93.3	17.4608	17.9765	18.0151	17.9958	17.9599	18.2218	18.3267
93.4	17.5676	17.9684	18.094	18.0656	18.186	18.1837	18.3517
93.5	17.4695	18.2071	17.9791	17.8861	17.97	18.1569	18.5225
93.6	17.4101	18.1907	18.014	17.9145	18.2176	18.1297	18.287
93.7	17.4827	18.2272	18.0755	18.091	18.2352	18.0853	18.3726
93.8	17.4304	18.3411	18.0072	17.8779	18.2206	18.0759	18.4397
93.9	17.4615	18.3475	18.0693	18.0649	18.1782	18.1882	18.3758
94	17.4683	18.1039	18.0497	17.9646	18.0483	18.0002	18.3416
94.1	17.5113	18.1931	18.0108	18.0614	17.953	18.0257	18.3407
94.2	17.5036	18.3346	17.9974	18.0372	18.0032	18.0401	18.4572
94.3	17.4585	18.1052	18.0001	17.9765	17.9652	18.0336	18.3402
94.4	17.5101	18.1542	18.0324	18.0432	17.9929	17.9599	18.2614
94.5	17.5718	18.055	18.1489	18.1934	18.0595	18.0703	18.3784
94.6	17.5063	18.2298	18.0769	18.039	18.0363	18.013	18.3764
94.7	17.4978	18.3706	18.0258	18.0613	17.9676	18.1295	18.4403
94.8	17.6487	18.258	18.0963	17.8808	18.0014	18.1928	18.2873
94.9	17.6063	18.1547	18.1219	17.9321	18.077	18.079	18.4282
95	17.5363	18.0934	18.0265	18.0464	18.0253
95.1	17.5292	18.1592	17.9783	17.9044	18.0958
95.2	17.5281	18.1837	17.9896	17.8966	17.9853
95.3	17.5362	18.4025	18.0781	17.8938	18.1307
95.4	17.4135	18.3293	18.1302	17.9438	18.029
95.5	17.4801	18.3155	18.1765	17.8702	18.0037
95.6	17.5648	18.2893	18.0722	17.891	18.0635
95.7	17.5736	18.2051	17.9816	17.9771	18.1236
95.8	17.6073	18.1738	18.1204	18.0422	18.1222
95.9	17.6713	18.2913	18.0661	17.9372	18.0947
96	17.6052	18.1466	17.9259	17.9473	18.1739
96.1	17.4849	18.2421	18.0294	18.0022	17.9789
96.2	17.4711	18.2451	18.159	17.9378	18.0068
96.3	17.6829	18.2588	18.1438	17.9932	17.9622
96.4	17.6696	18.2386	18.0166	17.9174	18.0576
96.5	17.5953	18.23	18.1883	17.9017	17.8846
96.6	17.5584	18.1124	18.166	17.795	17.9529
96.7	17.4866	18.3858	18.1674	17.9808	18.0376
96.8	17.541	18.3792	18.1026	17.9757	18.0947
96.9	17.6019	18.3363	18.0382	17.942	17.9579
97	17.653	18.3826	18.1386	17.9214	17.8945
97.1	17.544	18.3841	18.2064	18.0619	17.9304
97.2	17.5135	18.2144	18.1029	17.979	17.9359
97.3	17.4956	18.2052	18.1081	18.1624	18.0517
97.4	17.4197	18.1372	18.2055	17.9321	17.996
97.5	17.3366	18.2639	18.1783	18.0042	18.0621
97.6	17.3874	18.2117	18.2115	18.0571	18.0841
97.7	17.5408	18.3394	18.1699	17.9578	17.9921
97.8	17.491	18.0652	18.3137	17.9668	17.9578
97.9	17.473	18.1087	18.2019	17.8005	18.0126
98	17.4988	18.2852	18.2418	17.801	17.9474
98.1	17.5413	18.1849	18.2469	17.778	18.0041
98.2	17.4475	18.1404	18.0329	17.922	17.9892
98.3	17.5756	18.2038	18.2098	17.8134	17.9399
98.4	17.4948	18.1981	18.436	17.9048	17.9484
98.5	17.4662	18.0845	18.2061	17.8243	18.0735
98.6	17.4228	18.0983	17.9962	17.9002	17.9939
98.7	17.4823	18.0247	18.1281	17.95	18.1623
98.8	17.4064	18.1033	17.9307	18.0039	17.9946
98.9	17.4405	18.2156	17.8326	18.0286	18.0325
99	17.4872	18.044	18.0441	18.0958	18.1191
99.1	17.5257	18.0174	17.9303	18.1166	18.0541
99.2	17.4397	17.9765	17.9882	18.0392	17.9675
99.3	17.5019	17.8783	17.9313	18.0249	18.0043
99.4	17.5168	18.0243	17.9451	18.0435	18.0128
99.5	17.5237	17.947	18.1258	18.112	18.0776
99.6	17.4321	17.7995	17.9866	18.0187	18.1052
99.7	17.491	17.9369	18.0145	18.0344	18.1596
99.8	17.4701	17.9284	18.1122	18.0776	17.9594
99.9	17.3914	18.1333	18.1019	18.0273	17.9468
100	17.3914	18.1333	18.1019	18.0273	17.9468
flactuation

## Sheet: RMSF
Residue	5KH5	6TC	Top Hit 1	Top Hit 2	Top Hit 3	Top Hit 4	Top Hit 5
0	3.23667	2.39935	1.96342	3.09454	2.15146	2.10706	3.0533
1	1.09412	1.61635	1.07397	1.28963	1.34032	1.13843	1.04597
2	0.776343	1.27463	0.820785	0.93952	1.04478	0.895373	0.818626
3	0.654087	1.09501	0.836579	0.907307	0.972918	0.849633	0.801954
4	0.614475	1.08609	0.83938	0.832853	0.855502	0.880314	0.820255
5	0.497521	0.986128	0.735212	0.717146	0.756893	0.790319	0.712359
6	0.476353	0.846637	0.642165	0.627521	0.680243	0.706608	0.605636
7	0.496767	0.874763	0.646095	0.626215	0.64198	0.680755	0.589626
8	0.481584	0.729699	0.556681	0.545248	0.48591	0.549081	0.527576
9	0.516204	0.760908	0.584462	0.59539	0.533318	0.564386	0.515576
10	0.557801	0.597711	0.482136	0.519173	0.520608	0.518604	0.464224
11	0.587508	0.751202	0.572325	0.59236	0.560421	0.665141	0.586623
12	0.74092	0.930641	0.621777	0.673565	0.63406	0.720743	0.697216
13	0.758049	0.851593	0.574248	0.651244	0.7042	0.663922	0.560584
14	0.96103	1.02856	0.762483	0.857816	0.944911	0.868582	0.738876
15	0.947937	1.13929	0.781826	0.861297	0.85822	0.946132	0.799865
16	0.751184	1.01848	0.721874	0.760243	0.853218	0.826406	0.750002
17	0.82952	1.11549	0.803327	0.881565	1.07566	0.930249	0.840998
18	1.06107	1.32735	0.978547	1.02674	1.20072	1.14488	0.989316
19	1.10707	1.40976	1.07622	1.13298	1.26161	1.24744	1.15241
20	1.19738	1.49536	1.16947	1.2465	1.41747	1.28367	1.34924
21	1.31581	1.62662	1.24971	1.32719	1.57941	1.37717	1.39226
22	1.27412	1.54332	1.22267	1.28783	1.48561	1.26407	1.29973
23	1.31545	1.49901	1.17062	1.27793	1.50067	1.23798	1.30973
24	1.11398	1.15552	0.88303	1.00337	1.22624	1.04831	0.973218
25	1.14971	1.04384	0.87685	0.956443	1.30945	1.04022	0.952493
26	0.962607	1.08256	0.837236	0.919213	1.20944	0.941228	0.950131
27	0.757699	0.918166	0.662512	0.709785	0.898541	0.734885	0.735946
28	0.778519	0.714782	0.588482	0.617902	0.88362	0.637882	0.644249
29	0.801508	0.794063	0.642676	0.686179	0.926769	0.617202	0.748838
30	0.641344	0.779049	0.58027	0.623247	0.764249	0.583201	0.663807
31	0.566756	0.625749	0.49259	0.484107	0.599931	0.470945	0.540795
32	0.605852	0.614158	0.520311	0.490192	0.640663	0.478432	0.62189
33	0.605672	0.70385	0.552213	0.536384	0.623895	0.560327	0.666088
34	0.506036	0.584713	0.455266	0.450466	0.49064	0.473918	0.510031
35	0.474035	0.462181	0.416382	0.394996	0.466257	0.456286	0.480172
36	0.51192	0.571162	0.480102	0.440437	0.480866	0.574062	0.620369
37	0.523079	0.666824	0.511621	0.513209	0.543303	0.607721	0.581481
38	0.468819	0.534037	0.444271	0.445929	0.496561	0.519952	0.490262
39	0.460162	0.497918	0.429932	0.417789	0.48293	0.56349	0.538296
40	0.527404	0.68623	0.505244	0.532592	0.555834	0.679525	0.616216
41	0.548427	0.736253	0.562429	0.590645	0.671921	0.69769	0.599134
42	0.464756	0.658006	0.525359	0.542022	0.645468	0.655974	0.575463
43	0.524648	0.787052	0.562656	0.599065	0.608927	0.745313	0.66511
44	0.647782	0.962377	0.669328	0.741424	0.763594	0.865831	0.740504
45	0.633435	0.971282	0.711513	0.75566	0.812622	0.823865	0.678974
46	0.719272	1.07928	0.802253	0.811077	0.847067	0.937729	0.826256
47	0.506647	0.883646	0.651311	0.663715	0.707591	0.757045	0.684611
48	0.523956	1.02497	0.766199	0.688225	0.716165	0.849174	0.763517
49	0.481349	0.94666	0.72322	0.62697	0.652934	0.761619	0.763508
50	0.439027	0.751192	0.610315	0.557298	0.546049	0.675069	0.572606
51	0.47327	0.880458	0.669806	0.60442	0.594551	0.678417	0.603378
52	0.503371	0.713188	0.574149	0.588056	0.526994	0.606812	0.56412
53	0.582287	0.82316	0.625439	0.703407	1.09887	0.667145	0.54089
54	1.14691	0.892076	0.702722	0.998261	1.61607	1.29882	0.66208
55	1.27221	1.43231	1.00943	1.37601	2.12295	1.43247	0.796827
56	1.39354	1.75485	1.39917	2.177	1.37545	1.37636	0.960832
57	1.17407	2.53203	1.49337	1.59653	1.03358	1.72692	0.982181
58	1.50024	2.91666	2.02009	2.32435	1.66538	2.17258	1.17462
59	1.88315	2.7326	2.28757	3.31851	1.62417	2.37227	1.16243
60	1.84925	2.41932	2.32296	3.56723	1.35921	2.38015	1.34666
61	1.91744	1.40929	1.64002	2.21589	1.56344	1.78882	1.10267
62	2.38695	1.45569	1.46067	1.71842	1.43225	2.05554	0.971679
63	2.52104	1.40407	1.68254	1.28705	1.76544	1.72076	1.20363
64	2.20108	1.0509	1.53311	0.978592	1.69812	1.12099	1.00371
65	2.06075	1.07884	1.21444	0.923737	1.47203	1.60749	0.81777
66	2.31747	1.16312	1.07704	0.993962	1.41178	1.33069	1.09584
67	1.57497	1.00381	1.07903	0.885867	1.24114	0.962923	1.208
68	1.15967	0.871489	0.834357	0.722298	0.999611	1.11538	0.887919
69	1.07276	0.964633	0.789936	0.68279	0.87865	1.109	0.867262
70	1.05844	1.06429	0.936725	0.786066	0.892268	1.21157	1.01373
71	0.958807	1.04568	0.955599	0.773784	0.899957	1.2541	0.999324
72	0.738506	0.914571	0.769237	0.628129	0.743479	1.02144	0.851869
73	0.788262	1.0144	0.891995	0.702083	0.771927	1.07269	0.98591
74	0.959012	1.17281	1.05484	0.846614	0.929708	1.23072	1.13689
75	0.997415	1.1563	1.00361	0.863874	0.95904	1.23791	1.19634
76	0.833404	0.925732	0.765275	0.683806	0.714374	0.939071	0.989261
77	0.706662	0.914966	0.758994	0.65843	0.688065	0.899186	1.00281
78	0.908828	1.10557	0.923893	0.776202	0.751676	1.00456	1.19522
79	0.917136	1.04291	0.876198	0.719528	0.682569	0.9292	1.06906
80	0.654257	0.860524	0.704369	0.585554	0.575953	0.779265	0.876592
81	0.704821	1.05965	0.826691	0.662409	0.635544	0.892897	1.08113
82	0.876095	1.21781	0.946256	0.773243	0.716955	1.00725	1.17157
83	0.734287	1.06583	0.818426	0.691505	0.648476	0.872394	0.981356
84	0.664103	1.07902	0.810105	0.678805	0.614373	0.845196	1.01639
85	0.522475	0.883584	0.608464	0.539363	0.527512	0.70711	0.841877
86	0.581103	1.00109	0.706894	0.613827	0.645911	0.754335	0.933535
87	0.570093	0.969256	0.725058	0.59534	0.616998	0.696384	0.879141
88	0.811935	1.11758	0.897551	0.748832	0.699383	0.867719	0.899156
89	1.14483	1.2186	0.980108	0.704678	0.664498	0.946123	0.852187
90	1.2447	1.41685	1.07318	0.990082	0.775973	0.983255	0.89409
91	1.6991	1.66757	1.62975	1.49568	1.13891	0.995213	1.07009
92	1.44933	1.99126	1.78237	1.40249	1.49551	1.12019	1.26143
93	1.56301	1.92439	1.76169	1.16947	1.56435	1.26931	1.35733
94	1.89384	2.21818	1.75208	1.33271	2.06386	2.01123	1.6529
95	1.86405	2.57613	1.53345	1.33044	1.80084	1.77439	1.40791
96	1.41764	2.14956	1.17926	1.06727	1.34556	1.3352	1.2127
97	1.38054	2.24897	1.15074	1.09552	1.23383	1.44611	1.21671
98	1.31191	2.18023	1.25222	1.12593	1.27279	1.44647	1.25462
99	1.1674	1.95437	1.31658	1.0675	1.16437	1.49531	1.22639
100	1.00443	1.64936	1.1283	0.881694	0.955127	1.23707	1.11826
101	0.988917	1.68188	1.06584	0.901954	0.976944	1.094	1.15702
102	0.987592	1.67649	1.18848	0.955621	1.05258	1.1747	1.24955
103	0.843219	1.33077	1.02886	0.844259	0.907398	1.0704	1.13827
104	0.725746	1.18098	0.870275	0.746402	0.834783	0.842931	1.0483
105	0.866484	1.41229	1.05409	0.89314	0.99412	0.942264	1.22016
106	0.845279	1.33921	1.07508	0.904864	1.00507	1.00015	1.26273
107	0.690728	1.10221	0.884704	0.748803	0.818884	0.863189	1.14754
108	0.764594	1.19353	0.94354	0.810118	0.890186	0.9065	1.1768
109	0.927169	1.35591	1.17481	0.999602	1.04163	1.07464	1.35961
110	0.826441	1.26841	1.08983	0.888749	0.928218	1.00675	1.32226
111	0.707224	1.17939	0.939236	0.757143	0.781269	0.905468	1.20266
112	0.937884	1.42747	1.17355	1.04081	1.01907	1.08888	1.37782
113	1.01162	1.50806	1.2493	1.08374	1.02498	1.16946	1.46749
114	0.777555	1.25764	1.00427	0.82964	0.779658	0.955694	1.22489
115	0.781725	1.29252	1.02783	0.88843	0.82082	0.976	1.19993
116	0.628364	1.08713	0.792906	0.748944	0.697509	0.862034	0.979128
117	0.484578	0.875894	0.613623	0.593871	0.574611	0.717354	0.779058
118	0.50632	0.915635	0.656021	0.588042	0.610922	0.715797	0.826973
119	0.433178	0.721815	0.531183	0.476226	0.53476	0.643029	0.693717
120	0.590227	0.888765	0.680167	0.601848	0.59784	0.702286	0.637185
121	0.559306	0.883749	0.662196	0.615469	0.590908	0.657286	0.673978
122	0.666979	1.10037	0.778621	0.839556	0.775302	0.769298	0.717853
123	1.1254	1.29303	0.844034	0.956514	1.1302	0.874528	0.733176
124	1.5078	1.77756	1.05164	1.39656	1.42115	2.04135	0.837479
125	1.14011	1.89107	0.946256	1.23767	1.10134	2.15527	1.09354
126	1.66443	2.82773	1.37779	2.16755	1.62001	2.5966	1.65763
127	1.13828	3.03213	1.38285	2.05941	1.48547	2.74044	1.67865
128	1.32041	2.10956	1.15061	1.98856	1.40985	2.33305	1.94583
129	1.76302	2.0667	1.26992	2.49325	1.4425	2.36569	1.78574
130	1.28263	1.80586	1.19898	2.44103	1.17605	2.20997	1.69778
131	1.25808	1.46441	0.911843	1.64156	0.896352	1.77985	1.21471
132	1.48419	1.56762	1.23016	2.11105	1.05575	1.83957	1.58109
133	1.25505	1.61277	1.38038	2.19276	1.24436	1.8724	1.73831
134	0.877166	1.19669	1.01723	1.27745	0.957395	1.46739	1.29759
135	1.13975	1.58518	1.15613	1.58406	1.03763	1.45722	1.3047
136	1.31456	2.00535	1.64985	2.34129	1.4709	1.70952	1.76838
137	1.19865	1.90446	1.70041	1.89977	1.62788	1.70413	1.93097
138	1.12297	1.98452	1.49965	1.46014	1.511	1.57894	1.73979
139	1.45341	2.51445	1.88887	2.4319	1.79491	1.8584	1.99085
140	1.66189	2.89024	2.29444	2.74987	2.27864	2.01126	2.45503
141	1.57379	2.91541	2.21484	2.16964	2.32184	1.96656	2.61102
142	1.70254	3.27036	2.25917	2.62988	2.3889	2.05949	2.60061
143	2.05437	3.78261	2.71898	3.39937	2.84804	2.27966	2.89041
144	2.18694	4.01415	2.94472	3.23239	3.16558	2.46902	3.32975
145	2.18546	4.18981	2.87897	3.15396	3.14599	2.57923	3.43845
146	2.01012	3.77911	2.69014	2.60581	2.91468	2.55596	3.44519
147	1.832	3.48837	2.35467	2.52333	2.56186	2.34645	3.03342
148	2.24706	4.14144	2.71113	3.39917	2.93959	2.79122	3.73693
149	2.27655	4.3159	2.66779	3.59613	2.95037	2.70751	3.74869
150	2.77314	4.96863	3.17382	4.44043	3.40829	3.30441	4.68976
151	2.40746	4.51989	2.89412	3.81929	2.91929	2.99813	4.15207
152	1.87767	3.32299	2.35188	3.00761	2.25508	2.46189	3.43965
153	2.02126	3.46941	2.57856	3.26625	2.2572	2.61474	3.64039
154	2.02235	3.21853	2.39073	2.94085	2.10337	2.26009	3.16715
155	1.81505	3.42293	2.53748	3.09472	2.13612	2.35927	2.76258
156	1.26532	2.81961	1.984	2.20497	1.74045	2.05773	2.29894
157	0.86162	2.05675	1.28705	1.50128	1.29883	1.50278	1.54892
158	0.946001	2.36993	1.42609	1.9895	1.37382	1.55374	1.77004
159	0.932482	2.3831	1.63268	1.72831	1.35032	1.65712	2.31514
160	0.742401	1.54946	1.24771	1.12409	1.16545	1.36685	1.88615
161	0.76096	1.24425	1.09087	1.60407	0.939322	1.24153	1.56524
162	0.977918	1.66304	1.49718	2.0668	1.07179	1.9167	2.51378
163	0.814298	1.60963	1.67718	1.97857	0.944965	1.33407	1.95761
164	0.832785	2.16337	2.04158	2.08716	1.00363	1.34154	2.34149
165	0.859146	2.77987	1.61921	1.80637	1.19591	1.96891	3.10399
166	0.817131	2.14954	1.19037	1.15913	1.06781	1.45308	2.25213
167	1.05077	2.13071	1.22288	1.16769	1.24869	1.42313	2.03917
168	1.09423	2.12003	1.2516	1.39499	1.41704	1.75411	1.98883
169	1.07147	2.62845	1.32563	1.22433	1.35084	2.261	1.87006
170	0.850669	2.00448	1.15716	0.911675	1.11865	1.81281	1.45292
171	0.758594	1.45958	1.19731	1.02439	1.16159	0.940248	1.16179
172	0.875639	1.40289	1.14463	1.08487	1.32438	1.0059	1.07316
173	0.616761	1.12627	0.853927	0.880873	0.944121	0.881805	0.840893
174	0.609931	1.13409	0.786841	0.936199	1.03643	0.810541	0.818169
175	0.545449	0.98264	0.700569	0.727407	0.892823	0.679344	0.660757
176	0.52671	0.943316	0.697597	0.690057	0.778649	0.637453	0.632164
177	0.523986	0.82895	0.630155	0.621523	0.606075	0.598579	0.573714
178	0.524872	0.831549	0.63521	0.711757	0.511201	0.600215	0.696716
179	0.534118	0.765484	0.572021	0.599472	0.468417	0.583895	0.685318
180	0.649215	0.966273	0.681997	0.705824	0.58746	0.817866	0.775815
181	0.746082	1.23746	0.900356	0.979999	0.74102	0.960417	0.90116
182	0.750473	1.27804	0.946021	1.07161	0.790579	1.01596	1.02164
183	0.889616	1.45047	1.14141	1.28871	1.0333	1.16668	1.30468
184	1.01337	1.47239	1.20547	1.3941	0.972062	1.34236	1.45391
185	0.867377	1.34485	1.04793	1.29754	1.01733	1.14114	1.19859
186	1.05931	1.70522	1.23943	1.70462	1.08199	1.29146	1.46571
187	1.05646	1.85551	1.49411	2.22715	1.18731	1.27824	1.45086
188	0.773505	1.3796	1.04152	1.46307	1.12273	0.900177	1.11275
189	0.732737	1.26103	0.861418	1.1564	1.05625	0.813286	0.971395
190	0.928434	1.42039	1.07622	1.63044	1.42675	1.13366	1.53099
191	0.808074	1.45324	1.01104	1.48108	1.39194	1.23061	0.897178
192	0.752772	1.26805	1.10081	1.59165	1.46472	1.28123	1.16855
193	0.837433	1.27252	1.32724	1.7608	2.73612	1.28493	1.32884
194	1.04917	1.59984	1.3831	1.7262	2.16667	1.4659	1.36999
195	1.04478	1.81749	1.37471	1.36099	1.9534	1.20817	1.28931
196	0.723247	1.32011	0.997854	1.0059	1.40754	0.870563	0.955395
197	0.70333	1.20665	0.910852	0.930116	1.28244	0.787774	0.884742
198	0.776951	1.16823	0.952475	0.962309	1.21456	0.784846	0.895337
199	0.649782	1.02902	0.82059	0.828692	1.09467	0.689481	0.773399
200	0.681554	1.07406	0.810288	0.865626	0.88378	0.703764	0.870376
201	0.664036	1.04194	0.774359	0.768838	0.739696	0.745927	0.850418
202	0.698461	1.13805	0.83206	0.792418	0.748663	0.894076	0.898899
203	0.63575	0.949512	0.69089	0.681946	0.680484	0.707898	0.793866
204	0.587271	0.829124	0.571689	0.570463	0.598933	0.631455	0.660193
205	0.499732	0.634682	0.451116	0.459436	0.503902	0.488016	0.498717
206	0.531956	0.707511	0.493182	0.533065	0.644503	0.522053	0.550514
207	0.57795	0.857247	0.614986	0.645235	0.731128	0.641702	0.67584
208	0.523953	0.717197	0.554199	0.579517	0.588845	0.559582	0.602105
209	0.580763	0.753347	0.623098	0.664078	0.701722	0.641563	0.668996
210	0.608772	0.781704	0.694783	0.735684	0.797287	0.72126	0.65489
211	0.689388	0.954709	0.814374	0.833235	0.90736	0.801299	0.753749
212	0.602005	0.832892	0.702535	0.70167	0.693453	0.667295	0.665164
213	0.505634	0.704061	0.589262	0.634222	0.675545	0.572673	0.560372
214	0.62983	0.87895	0.785388	0.829918	0.889333	0.724876	0.700429
215	0.710358	0.973842	0.905456	0.852271	0.847286	0.754649	0.771999
216	0.619794	0.874024	0.774711	0.753522	0.753373	0.654826	0.672665
217	0.617143	0.930794	0.759613	0.825208	0.903154	0.69113	0.690247
218	0.781065	1.09734	1.01521	1.00044	1.05353	0.815706	0.863712
219	0.851247	1.14527	1.18398	1.03259	1.02344	0.924531	0.945039
220	0.802957	1.15362	1.09172	1.01398	1.07997	0.912386	0.896413
221	0.886665	1.23501	1.09008	1.12483	1.23182	0.931774	0.966651
222	1.10739	1.40601	1.54702	1.28871	1.39027	1.11866	1.25251
223	1.59078	1.6825	2.08225	1.4621	3.1866	1.66133	1.75383
224	2.8105	3.03552	2.88424	2.73895	5.8987	2.62042	3.33822
